# Supplementary material for: Effect of Gender to Fat Deposition in Yaks Based on Transcriptomic and Metabolomics Analysis
Source: Front Cell Dev Biol. 2021 Aug 24;9:653188. doi: 10.3389/fcell.2021.653188 (PMC8421605; doi:10.3389/fcell.2021.653188)
Supplement: Supplementary file 4 [file Data_Sheet_4.XLS]

id	term	category	ListHits	ListTotal	PopHits	PopTotal	pval	padj	Enrichment_score	Gene
GO:0030895	apolipoprotein B mRNA editing enzyme complex	cellular_component	1	893	1	17071	0	0	19.1164613661814	A1CF
GO:0015439	heme-transporting ATPase activity	molecular_function	1	893	1	17071	0	0	19.1164613661814	ABCB6
GO:0008775	acetate CoA-transferase activity	molecular_function	1	893	1	17071	0	0	19.1164613661814	ACAA1
GO:0010124	phenylacetate catabolic process	biological_process	1	893	1	17071	0	0	19.1164613661814	ACAA1
GO:0001760	aminocarboxymuconate-semialdehyde decarboxylase activity	molecular_function	1	893	1	17071	0	0	19.1164613661814	ACMSD
GO:1904985	negative regulation of quinolinate biosynthetic process	biological_process	1	893	1	17071	0	0	19.1164613661814	ACMSD
GO:0036114	medium-chain fatty-acyl-CoA catabolic process	biological_process	1	893	1	17071	0	0	19.1164613661814	ACOT7
GO:0036116	long-chain fatty-acyl-CoA catabolic process	biological_process	1	893	1	17071	0	0	19.1164613661814	ACOT7
GO:0033791	3alpha,7alpha,12alpha-trihydroxy-5beta-cholestanoyl-CoA 24-hydroxylase activity	molecular_function	1	893	1	17071	0	0	19.1164613661814	ACOX2
GO:0090673	endothelial cell-matrix adhesion	biological_process	1	893	1	17071	0	0	19.1164613661814	ADAMTS9
GO:0010255	glucose mediated signaling pathway	biological_process	1	893	1	17071	0	0	19.1164613661814	ADCY8
GO:0150076	neuroinflammatory response	biological_process	1	893	1	17071	0	0	19.1164613661814	ADCY8
GO:0031700	adrenomedullin receptor binding	molecular_function	1	893	1	17071	0	0	19.1164613661814	ADM
GO:0001996	positive regulation of heart rate by epinephrine-norepinephrine	biological_process	1	893	1	17071	0	0	19.1164613661814	ADRB1
GO:0004940	beta1-adrenergic receptor activity	molecular_function	1	893	1	17071	0	0	19.1164613661814	ADRB1
GO:0003332	negative regulation of extracellular matrix constituent secretion	biological_process	1	893	1	17071	0	0	19.1164613661814	ADTRP
GO:0004491	methylmalonate-semialdehyde dehydrogenase (acylating) activity	molecular_function	1	893	1	17071	0	0	19.1164613661814	ALDH6A1
GO:0006573	valine metabolic process	biological_process	1	893	1	17071	0	0	19.1164613661814	ALDH6A1
GO:0018478	malonate-semialdehyde dehydrogenase (acetylating) activity	molecular_function	1	893	1	17071	0	0	19.1164613661814	ALDH6A1
GO:0019859	thymine metabolic process	biological_process	1	893	1	17071	0	0	19.1164613661814	ALDH6A1
GO:0019242	methylglyoxal biosynthetic process	biological_process	1	893	1	17071	0	0	19.1164613661814	ALDOA
GO:0008111	alpha-methylacyl-CoA racemase activity	molecular_function	1	893	1	17071	0	0	19.1164613661814	AMACR
GO:0032652	regulation of interleukin-1 production	biological_process	1	893	1	17071	0	0	19.1164613661814	ANXA1
GO:0033676	double-stranded DNA-dependent ATPase activity	molecular_function	1	893	1	17071	0	0	19.1164613661814	ANXA1
GO:0045629	negative regulation of T-helper 2 cell differentiation	biological_process	2	893	2	17071	0	0	19.1164613661814	ANXA1; HLX
GO:1990814	DNA/DNA annealing activity	molecular_function	1	893	1	17071	0	0	19.1164613661814	ANXA1
GO:0005889	potassium:proton exchanging ATPase complex	cellular_component	1	893	1	17071	0	0	19.1164613661814	ATP12A
GO:0008900	potassium:proton exchanging ATPase activity	molecular_function	2	893	2	17071	0	0	19.1164613661814	ATP12A; ATP4A
GO:0004084	branched-chain-amino-acid transaminase activity	molecular_function	1	893	1	17071	0	0	19.1164613661814	BCAT2
GO:0009098	leucine biosynthetic process	biological_process	1	893	1	17071	0	0	19.1164613661814	BCAT2
GO:0009099	valine biosynthetic process	biological_process	1	893	1	17071	0	0	19.1164613661814	BCAT2
GO:0099617	matrix side of mitochondrial inner membrane	cellular_component	1	893	1	17071	0	0	19.1164613661814	BDH1
GO:0061575	cyclin-dependent protein serine/threonine kinase activator activity	molecular_function	1	893	1	17071	0	0	19.1164613661814	CCNB1
GO:2000775	histone H3-S10 phosphorylation involved in chromosome condensation	biological_process	1	893	1	17071	0	0	19.1164613661814	CCNB1
GO:0000320	re-entry into mitotic cell cycle	biological_process	2	893	2	17071	0	0	19.1164613661814	CCND1; CCNF
GO:0070141	response to UV-A	biological_process	1	893	1	17071	0	0	19.1164613661814	CCND1
GO:0048563	post-embryonic animal organ morphogenesis	biological_process	1	893	1	17071	0	0	19.1164613661814	CDH23
GO:0030043	actin filament fragmentation	biological_process	1	893	1	17071	0	0	19.1164613661814	CFL2
GO:0005260	intracellularly ATP-gated chloride channel activity	molecular_function	2	893	2	17071	0	0	19.1164613661814	CFTR; LOC102266351
GO:0033604	negative regulation of catecholamine secretion	biological_process	2	893	2	17071	0	0	19.1164613661814	CHGA; SYT4
GO:0052338	disruption by host of symbiont cell wall	biological_process	1	893	1	17071	0	0	19.1164613661814	CHGA
GO:0086030	adenylate cyclase-activating adrenergic receptor signaling pathway involved in cardiac muscle relaxation	biological_process	1	893	1	17071	0	0	19.1164613661814	CHGA
GO:0031592	centrosomal corona	cellular_component	1	893	1	17071	0	0	19.1164613661814	CLASP1
GO:0051466	positive regulation of corticotropin-releasing hormone secretion	biological_process	2	893	2	17071	0	0	19.1164613661814	CLCF1; TNFSF11
GO:0097058	CRLF-CLCF1 complex	cellular_component	2	893	2	17071	0	0	19.1164613661814	CLCF1; CRLF1
GO:0071206	establishment of protein localization to juxtaparanode region of axon	biological_process	1	893	1	17071	0	0	19.1164613661814	CNTN2
GO:0097090	presynaptic membrane organization	biological_process	1	893	1	17071	0	0	19.1164613661814	CNTN2
GO:0099025	anchored component of postsynaptic membrane	cellular_component	1	893	1	17071	0	0	19.1164613661814	CNTN2
GO:0005600	collagen type XIII trimer	cellular_component	1	893	1	17071	0	0	19.1164613661814	COL13A1
GO:0005587	collagen type IV trimer	cellular_component	3	893	3	17071	0	0	19.1164613661814	COL4A1; COL4A4; COL4A6
GO:0005590	collagen type VII trimer	cellular_component	1	893	1	17071	0	0	19.1164613661814	COL7A1
GO:0005591	collagen type VIII trimer	cellular_component	1	893	1	17071	0	0	19.1164613661814	COL8A1
GO:0001507	acetylcholine catabolic process in synaptic cleft	biological_process	1	893	1	17071	0	0	19.1164613661814	COLQ
GO:0008582	regulation of synaptic growth at neuromuscular junction	biological_process	2	893	2	17071	0	0	19.1164613661814	COLQ; SIX4
GO:0035813	regulation of renal sodium excretion	biological_process	1	893	1	17071	0	0	19.1164613661814	CORIN
GO:1905907	negative regulation of amyloid fibril formation	biological_process	2	893	2	17071	0	0	19.1164613661814	CRYAB; LDLR
GO:0030526	granulocyte macrophage colony-stimulating factor receptor complex	cellular_component	1	893	1	17071	0	0	19.1164613661814	CSF2RB
GO:0038043	interleukin-5-mediated signaling pathway	biological_process	1	893	1	17071	0	0	19.1164613661814	CSF2RB
GO:0017014	protein nitrosylation	biological_process	1	893	1	17071	0	0	19.1164613661814	DDAH1
GO:0008445	D-aspartate oxidase activity	molecular_function	1	893	1	17071	0	0	19.1164613661814	DDO
GO:0046416	D-amino acid metabolic process	biological_process	1	893	1	17071	0	0	19.1164613661814	DDO
GO:0000170	sphingosine hydroxylase activity	molecular_function	1	893	1	17071	0	0	19.1164613661814	DEGS2
GO:0006667	sphinganine metabolic process	biological_process	1	893	1	17071	0	0	19.1164613661814	DEGS2
GO:0071400	cellular response to oleic acid	biological_process	1	893	1	17071	0	0	19.1164613661814	DGAT2
GO:0097006	regulation of plasma lipoprotein particle levels	biological_process	1	893	1	17071	0	0	19.1164613661814	DGAT2
GO:0000246	delta24(24-1) sterol reductase activity	molecular_function	1	893	1	17071	0	0	19.1164613661814	DHCR24
GO:0050614	delta24-sterol reductase activity	molecular_function	1	893	1	17071	0	0	19.1164613661814	DHCR24
GO:0021869	forebrain ventricular zone progenitor cell division	biological_process	1	893	1	17071	0	0	19.1164613661814	DIXDC1
GO:0010657	muscle cell apoptotic process	biological_process	1	893	1	17071	0	0	19.1164613661814	DMPK
GO:0014722	regulation of skeletal muscle contraction by calcium ion signaling	biological_process	1	893	1	17071	0	0	19.1164613661814	DMPK
GO:0097728	9+0 motile cilium	cellular_component	1	893	1	17071	0	0	19.1164613661814	DNAH11
GO:0120134	proximal portion of axoneme	cellular_component	1	893	1	17071	0	0	19.1164613661814	DNAH11
GO:1905419	sperm flagellum movement involved in flagellated sperm motility	biological_process	2	893	2	17071	0	0	19.1164613661814	DNAH11; TTLL1
GO:0070948	regulation of neutrophil mediated cytotoxicity	biological_process	1	893	1	17071	0	0	19.1164613661814	DNASE1L3
GO:1905642	negative regulation of DNA methylation	biological_process	1	893	1	17071	0	0	19.1164613661814	DNMT3L
GO:1905643	positive regulation of DNA methylation	biological_process	1	893	1	17071	0	0	19.1164613661814	DNMT3L
GO:1903521	positive regulation of mammary gland involution	biological_process	1	893	1	17071	0	0	19.1164613661814	DRD2
GO:1905042	negative regulation of epithelium regeneration	biological_process	1	893	1	17071	0	0	19.1164613661814	DUSP10
GO:1902310	positive regulation of peptidyl-serine dephosphorylation	biological_process	1	893	1	17071	0	0	19.1164613661814	DUSP26
GO:0004492	methylmalonyl-CoA decarboxylase activity	molecular_function	1	893	1	17071	0	0	19.1164613661814	ECHDC1
GO:0001712	ectodermal cell fate commitment	biological_process	1	893	1	17071	0	0	19.1164613661814	ELF5
GO:0010968	regulation of microtubule nucleation	biological_process	1	893	1	17071	0	0	19.1164613661814	EML2
GO:0033885	10-hydroxy-9-(phosphonooxy)octadecanoate phosphatase activity	molecular_function	1	893	1	17071	0	0	19.1164613661814	EPHX2
GO:0050459	ethanolamine-phosphate phospho-lyase activity	molecular_function	1	893	1	17071	0	0	19.1164613661814	ETNPPL
GO:0004334	fumarylacetoacetase activity	molecular_function	1	893	1	17071	0	0	19.1164613661814	FAH
GO:1902000	homogentisate catabolic process	biological_process	1	893	1	17071	0	0	19.1164613661814	FAH
GO:2000568	positive regulation of memory T cell activation	biological_process	1	893	1	17071	0	0	19.1164613661814	FAM49B
GO:1902480	protein localization to mitotic spindle	biological_process	1	893	1	17071	0	0	19.1164613661814	FAM83D
GO:0014061	regulation of norepinephrine secretion	biological_process	1	893	1	17071	0	0	19.1164613661814	FFAR3
GO:0060681	branch elongation involved in ureteric bud branching	biological_process	1	893	1	17071	0	0	19.1164613661814	FGF1
GO:0072163	mesonephric epithelium development	biological_process	1	893	1	17071	0	0	19.1164613661814	FGF1
GO:2000544	regulation of endothelial cell chemotaxis to fibroblast growth factor	biological_process	1	893	1	17071	0	0	19.1164613661814	FGF1
GO:0003345	proepicardium cell migration involved in pericardium morphogenesis	biological_process	1	893	1	17071	0	0	19.1164613661814	FLRT3
GO:0097037	heme export	biological_process	4	893	4	17071	0	0	19.1164613661814	FLVCR1; FLVCR2; LOC102266841; LOC102279225
GO:0031549	negative regulation of brain-derived neurotrophic factor receptor signaling pathway	biological_process	1	893	1	17071	0	0	19.1164613661814	FSTL4
GO:0099566	regulation of postsynaptic cytosolic calcium ion concentration	biological_process	1	893	1	17071	0	0	19.1164613661814	FZD9
GO:1904393	regulation of skeletal muscle acetylcholine-gated channel clustering	biological_process	1	893	1	17071	0	0	19.1164613661814	FZD9
GO:1904394	negative regulation of skeletal muscle acetylcholine-gated channel clustering	biological_process	1	893	1	17071	0	0	19.1164613661814	FZD9
GO:0015067	amidinotransferase activity	molecular_function	1	893	1	17071	0	0	19.1164613661814	GATM
GO:0015068	glycine amidinotransferase activity	molecular_function	1	893	1	17071	0	0	19.1164613661814	GATM
GO:0008890	glycine C-acetyltransferase activity	molecular_function	1	893	1	17071	0	0	19.1164613661814	GCAT
GO:0016519	gastric inhibitory peptide receptor activity	molecular_function	1	893	1	17071	0	0	19.1164613661814	GIPR
GO:0003294	atrial ventricular junction remodeling	biological_process	1	893	1	17071	0	0	19.1164613661814	GJA1
GO:0060156	milk ejection reflex	biological_process	1	893	1	17071	0	0	19.1164613661814	GJA1
GO:0080023	3R-hydroxyacyl-CoA dehydratase activity	molecular_function	1	893	1	17071	0	0	19.1164613661814	HACD2
GO:0090500	endocardial cushion to mesenchymal transition	biological_process	2	893	2	17071	0	0	19.1164613661814	HAS2; LOC102278597
GO:0001694	histamine biosynthetic process	biological_process	1	893	1	17071	0	0	19.1164613661814	HDC
GO:0004398	histidine decarboxylase activity	molecular_function	1	893	1	17071	0	0	19.1164613661814	HDC
GO:0042423	catecholamine biosynthetic process	biological_process	1	893	1	17071	0	0	19.1164613661814	HDC
GO:0102339	3-oxo-arachidoyl-CoA reductase activity	molecular_function	2	893	2	17071	0	0	19.1164613661814	HSD17B12; LOC102278627
GO:0102340	3-oxo-behenoyl-CoA reductase activity	molecular_function	2	893	2	17071	0	0	19.1164613661814	HSD17B12; LOC102278627
GO:0102341	3-oxo-lignoceroyl-CoA reductase activity	molecular_function	2	893	2	17071	0	0	19.1164613661814	HSD17B12; LOC102278627
GO:0102342	3-oxo-cerotoyl-CoA reductase activity	molecular_function	2	893	2	17071	0	0	19.1164613661814	HSD17B12; LOC102278627
GO:0019087	transformation of host cell by virus	biological_process	1	893	1	17071	0	0	19.1164613661814	HYAL2
GO:0030294	receptor signaling protein tyrosine kinase inhibitor activity	molecular_function	1	893	1	17071	0	0	19.1164613661814	HYAL2
GO:0033906	hyaluronoglucuronidase activity	molecular_function	1	893	1	17071	0	0	19.1164613661814	HYAL2
GO:0060696	regulation of phospholipid catabolic process	biological_process	1	893	1	17071	0	0	19.1164613661814	IDH1
GO:0071071	regulation of phospholipid biosynthetic process	biological_process	1	893	1	17071	0	0	19.1164613661814	IDH1
GO:0035867	alphav-beta3 integrin-IGF-1-IGF1R complex	cellular_component	1	893	1	17071	0	0	19.1164613661814	IGF1
GO:0071000	response to magnetism	biological_process	1	893	1	17071	0	0	19.1164613661814	IGF1
GO:1903407	negative regulation of sodium:potassium-exchanging ATPase activity	biological_process	1	893	1	17071	0	0	19.1164613661814	IGF1
GO:1903408	positive regulation of sodium:potassium-exchanging ATPase activity	biological_process	1	893	1	17071	0	0	19.1164613661814	IGF1
GO:1904205	negative regulation of skeletal muscle hypertrophy	biological_process	1	893	1	17071	0	0	19.1164613661814	IGFBP5
GO:0005898	interleukin-13 receptor complex	cellular_component	1	893	1	17071	0	0	19.1164613661814	IL13RA1
GO:0016515	interleukin-13 receptor activity	molecular_function	1	893	1	17071	0	0	19.1164613661814	IL13RA1
GO:0098542	defense response to other organism	biological_process	1	893	1	17071	0	0	19.1164613661814	IL31RA
GO:0036316	SREBP-SCAP complex retention in endoplasmic reticulum	biological_process	1	893	1	17071	0	0	19.1164613661814	INSIG1
GO:0070862	negative regulation of protein exit from endoplasmic reticulum	biological_process	1	893	1	17071	0	0	19.1164613661814	INSIG1
GO:1901303	negative regulation of cargo loading into COPII-coated vesicle	biological_process	1	893	1	17071	0	0	19.1164613661814	INSIG1
GO:0001959	regulation of cytokine-mediated signaling pathway	biological_process	1	893	1	17071	0	0	19.1164613661814	IRAK2
GO:0034688	integrin alphaM-beta2 complex	cellular_component	1	893	1	17071	0	0	19.1164613661814	ITGAM
GO:0045963	negative regulation of dopamine metabolic process	biological_process	1	893	1	17071	0	0	19.1164613661814	ITGAM
GO:0150062	complement-mediated synapse pruning	biological_process	1	893	1	17071	0	0	19.1164613661814	ITGAM
GO:0150064	vertebrate eye-specific patterning	biological_process	1	893	1	17071	0	0	19.1164613661814	ITGAM
GO:1905114	cell surface receptor signaling pathway involved in cell-cell signaling	biological_process	1	893	1	17071	0	0	19.1164613661814	ITGAM
GO:2000363	positive regulation of prostaglandin-E synthase activity	biological_process	1	893	1	17071	0	0	19.1164613661814	ITGAM
GO:0021633	optic nerve structural organization	biological_process	1	893	1	17071	0	0	19.1164613661814	KCNA2
GO:0098892	extrinsic component of postsynaptic specialization membrane	cellular_component	1	893	1	17071	0	0	19.1164613661814	KPNA2
GO:0048731	system development	biological_process	1	893	1	17071	0	0	19.1164613661814	LAMC2
GO:0010986	positive regulation of lipoprotein particle clearance	biological_process	1	893	1	17071	0	0	19.1164613661814	LDLR
GO:0042159	lipoprotein catabolic process	biological_process	1	893	1	17071	0	0	19.1164613661814	LDLR
GO:0061771	response to caloric restriction	biological_process	1	893	1	17071	0	0	19.1164613661814	LDLR
GO:0061889	negative regulation of astrocyte activation	biological_process	1	893	1	17071	0	0	19.1164613661814	LDLR
GO:1990666	PCSK9-LDLR complex	cellular_component	1	893	1	17071	0	0	19.1164613661814	LDLR
GO:0001936	regulation of endothelial cell proliferation	biological_process	1	893	1	17071	0	0	19.1164613661814	LEP
GO:0032615	interleukin-12 production	biological_process	1	893	1	17071	0	0	19.1164613661814	LEP
GO:0032814	regulation of natural killer cell activation	biological_process	1	893	1	17071	0	0	19.1164613661814	LEP
GO:1990051	activation of protein kinase C activity	biological_process	1	893	1	17071	0	0	19.1164613661814	LEP
GO:0042659	regulation of cell fate specification	biological_process	1	893	1	17071	0	0	19.1164613661814	LMO4
GO:0050865	regulation of cell activation	biological_process	1	893	1	17071	0	0	19.1164613661814	LMO4
GO:0050794	regulation of cellular process	biological_process	2	893	2	17071	0	0	19.1164613661814	LOC102265716; LOC102275627
GO:1901787	benzoyl-CoA metabolic process	biological_process	1	893	1	17071	0	0	19.1164613661814	LOC102270337
GO:0033781	cholesterol 24-hydroxylase activity	molecular_function	1	893	1	17071	0	0	19.1164613661814	LOC102270768
GO:0061825	podosome core	cellular_component	1	893	1	17071	0	0	19.1164613661814	LOC102276325
GO:0050758	regulation of thymidylate synthase biosynthetic process	biological_process	1	893	1	17071	0	0	19.1164613661814	LOC102276827
GO:0051870	methotrexate binding	molecular_function	1	893	1	17071	0	0	19.1164613661814	LOC102276827
GO:0016492	G protein-coupled neurotensin receptor activity	molecular_function	1	893	1	17071	0	0	19.1164613661814	LOC102279586
GO:0043540	6-phosphofructo-2-kinase/fructose-2,6-biphosphatase complex	cellular_component	2	893	2	17071	0	0	19.1164613661814	LOC102284536; PFKFB1
GO:0015172	acidic amino acid transmembrane transporter activity	molecular_function	2	893	2	17071	0	0	19.1164613661814	LOC106701541; SLC25A13
GO:0055096	low-density lipoprotein particle mediated signaling	biological_process	1	893	1	17071	0	0	19.1164613661814	LPL
GO:0047173	phosphatidylcholine-retinol O-acyltransferase activity	molecular_function	1	893	1	17071	0	0	19.1164613661814	LRAT
GO:0102279	lecithin:11-cis retinol acyltransferase activity	molecular_function	1	893	1	17071	0	0	19.1164613661814	LRAT
GO:0009414	response to water deprivation	biological_process	1	893	1	17071	0	0	19.1164613661814	LRP11
GO:0002169	3-methylcrotonyl-CoA carboxylase complex, mitochondrial	cellular_component	1	893	1	17071	0	0	19.1164613661814	MCCC1
GO:0004329	formate-tetrahydrofolate ligase activity	molecular_function	2	893	2	17071	0	0	19.1164613661814	MTHFD1; MTHFD1L
GO:0004486	methylenetetrahydrofolate dehydrogenase [NAD(P)+] activity	molecular_function	1	893	1	17071	0	0	19.1164613661814	MTHFD1
GO:0009069	serine family amino acid metabolic process	biological_process	1	893	1	17071	0	0	19.1164613661814	MTHFD1
GO:0009070	serine family amino acid biosynthetic process	biological_process	1	893	1	17071	0	0	19.1164613661814	MTHFD1
GO:0009257	10-formyltetrahydrofolate biosynthetic process	biological_process	2	893	2	17071	0	0	19.1164613661814	MTHFD1; MTHFD1L
GO:1902730	positive regulation of proteoglycan biosynthetic process	biological_process	1	893	1	17071	0	0	19.1164613661814	MUSTN1
GO:0038098	sequestering of BMP from receptor via BMP binding	biological_process	1	893	1	17071	0	0	19.1164613661814	NBL1
GO:1903126	negative regulation of centriole-centriole cohesion	biological_process	1	893	1	17071	0	0	19.1164613661814	NEK2
GO:0005035	death receptor activity	molecular_function	1	893	1	17071	0	0	19.1164613661814	NGFR
GO:0009191	ribonucleoside diphosphate catabolic process	biological_process	1	893	1	17071	0	0	19.1164613661814	NUDT5
GO:0004587	ornithine-oxo-acid transaminase activity	molecular_function	1	893	1	17071	0	0	19.1164613661814	OAT
GO:0010121	arginine catabolic process to proline via ornithine	biological_process	1	893	1	17071	0	0	19.1164613661814	OAT
GO:0019544	arginine catabolic process to glutamate	biological_process	1	893	1	17071	0	0	19.1164613661814	OAT
GO:0099243	extrinsic component of synaptic membrane	cellular_component	1	893	1	17071	0	0	19.1164613661814	OLFM2
GO:1905174	regulation of vascular smooth muscle cell dedifferentiation	biological_process	1	893	1	17071	0	0	19.1164613661814	OLFM2
GO:0001626	nociceptin receptor activity	molecular_function	1	893	1	17071	0	0	19.1164613661814	OPRL1
GO:0007600	sensory perception	biological_process	1	893	1	17071	0	0	19.1164613661814	OPRL1
GO:0060454	positive regulation of gastric acid secretion	biological_process	1	893	1	17071	0	0	19.1164613661814	OPRL1
GO:1904059	regulation of locomotor rhythm	biological_process	1	893	1	17071	0	0	19.1164613661814	OPRL1
GO:0004616	phosphogluconate dehydrogenase (decarboxylating) activity	molecular_function	1	893	1	17071	0	0	19.1164613661814	PGD
GO:0019521	D-gluconate metabolic process	biological_process	1	893	1	17071	0	0	19.1164613661814	PGD
GO:0004610	phosphoacetylglucosamine mutase activity	molecular_function	1	893	1	17071	0	0	19.1164613661814	PGM3
GO:0005914	spot adherens junction	cellular_component	1	893	1	17071	0	0	19.1164613661814	PGM5
GO:0030055	cell-substrate junction	cellular_component	1	893	1	17071	0	0	19.1164613661814	PGM5
GO:0019637	organophosphate metabolic process	biological_process	1	893	1	17071	0	0	19.1164613661814	PHEX
GO:1904383	response to sodium phosphate	biological_process	1	893	1	17071	0	0	19.1164613661814	PHEX
GO:0008115	sarcosine oxidase activity	molecular_function	1	893	1	17071	0	0	19.1164613661814	PIPOX
GO:0033514	L-lysine catabolic process to acetyl-CoA via L-pipecolate	biological_process	1	893	1	17071	0	0	19.1164613661814	PIPOX
GO:0050031	L-pipecolate oxidase activity	molecular_function	1	893	1	17071	0	0	19.1164613661814	PIPOX
GO:0033040	sour taste receptor activity	molecular_function	1	893	1	17071	0	0	19.1164613661814	PKD2L1
GO:0030377	urokinase plasminogen activator receptor activity	molecular_function	1	893	1	17071	0	0	19.1164613661814	PLAUR
GO:0060193	positive regulation of lipase activity	biological_process	1	893	1	17071	0	0	19.1164613661814	PLIN5
GO:0086092	regulation of the force of heart contraction by cardiac conduction	biological_process	1	893	1	17071	0	0	19.1164613661814	PLN
GO:0090534	calcium ion-transporting ATPase complex	cellular_component	1	893	1	17071	0	0	19.1164613661814	PLN
GO:1901895	negative regulation of calcium-transporting ATPase activity	biological_process	1	893	1	17071	0	0	19.1164613661814	PLN
GO:0033059	cellular pigmentation	biological_process	1	893	1	17071	0	0	19.1164613661814	POMC
GO:1905513	negative regulation of short-term synaptic potentiation	biological_process	1	893	1	17071	0	0	19.1164613661814	PRRT2
GO:0004648	O-phospho-L-serine:2-oxoglutarate aminotransferase activity	molecular_function	1	893	1	17071	0	0	19.1164613661814	PSAT1
GO:0032440	2-alkenal reductase [NAD(P)] activity	molecular_function	1	893	1	17071	0	0	19.1164613661814	PTGR1
GO:2000380	regulation of mesoderm development	biological_process	1	893	1	17071	0	0	19.1164613661814	PUS7
GO:1901706	mesenchymal cell differentiation involved in bone development	biological_process	1	893	1	17071	0	0	19.1164613661814	RANBP3L
GO:0060431	primary lung bud formation	biological_process	1	893	1	17071	0	0	19.1164613661814	RDH10
GO:0001100	negative regulation of exit from mitosis	biological_process	1	893	1	17071	0	0	19.1164613661814	RGCC
GO:0003331	positive regulation of extracellular matrix constituent secretion	biological_process	1	893	1	17071	0	0	19.1164613661814	RGCC
GO:0050925	negative regulation of negative chemotaxis	biological_process	1	893	1	17071	0	0	19.1164613661814	ROBO2
GO:0004751	ribose-5-phosphate isomerase activity	molecular_function	1	893	1	17071	0	0	19.1164613661814	RPIA
GO:0006014	D-ribose metabolic process	biological_process	1	893	1	17071	0	0	19.1164613661814	RPIA
GO:0045992	negative regulation of embryonic development	biological_process	1	893	1	17071	0	0	19.1164613661814	RPS6KA6
GO:0034157	positive regulation of toll-like receptor 7 signaling pathway	biological_process	1	893	1	17071	0	0	19.1164613661814	RSAD2
GO:0050703	interleukin-1 alpha secretion	biological_process	1	893	1	17071	0	0	19.1164613661814	S100A13
GO:0055002	striated muscle cell development	biological_process	1	893	1	17071	0	0	19.1164613661814	SDC1
GO:0140074	cardiac endothelial to mesenchymal transition	biological_process	1	893	1	17071	0	0	19.1164613661814	SEMA3C
GO:0007056	spindle assembly involved in female meiosis	biological_process	1	893	1	17071	0	0	19.1164613661814	SEPT1
GO:0051311	meiotic metaphase plate congression	biological_process	1	893	1	17071	0	0	19.1164613661814	SEPT1
GO:0001300	chronological cell aging	biological_process	1	893	1	17071	0	0	19.1164613661814	SERPINE1
GO:0035491	positive regulation of leukotriene production involved in inflammatory response	biological_process	1	893	1	17071	0	0	19.1164613661814	SERPINE1
GO:0061044	negative regulation of vascular wound healing	biological_process	1	893	1	17071	0	0	19.1164613661814	SERPINE1
GO:1901331	positive regulation of odontoblast differentiation	biological_process	1	893	1	17071	0	0	19.1164613661814	SERPINE1
GO:0003433	chondrocyte development involved in endochondral bone morphogenesis	biological_process	1	893	1	17071	0	0	19.1164613661814	SERPINH1
GO:0032042	mitochondrial DNA metabolic process	biological_process	1	893	1	17071	0	0	19.1164613661814	SESN2
GO:0032542	sulfiredoxin activity	molecular_function	1	893	1	17071	0	0	19.1164613661814	SESN2
GO:1902010	negative regulation of translation in response to endoplasmic reticulum stress	biological_process	1	893	1	17071	0	0	19.1164613661814	SESN2
GO:2000119	negative regulation of sodium-dependent phosphate transport	biological_process	1	893	1	17071	0	0	19.1164613661814	SFRP4
GO:2000057	negative regulation of Wnt signaling pathway involved in digestive tract morphogenesis	biological_process	1	893	1	17071	0	0	19.1164613661814	SFRP5
GO:1903039	positive regulation of leukocyte cell-cell adhesion	biological_process	1	893	1	17071	0	0	19.1164613661814	SKAP1
GO:0015362	high-affinity sodium:dicarboxylate symporter activity	molecular_function	1	893	1	17071	0	0	19.1164613661814	SLC13A3
GO:0005308	creatine transmembrane transporter activity	molecular_function	1	893	1	17071	0	0	19.1164613661814	SLC16A12
GO:0000295	adenine nucleotide transmembrane transporter activity	molecular_function	1	893	1	17071	0	0	19.1164613661814	SLC25A17
GO:0044610	FMN transmembrane transporter activity	molecular_function	1	893	1	17071	0	0	19.1164613661814	SLC25A17
GO:0051724	NAD transmembrane transporter activity	molecular_function	1	893	1	17071	0	0	19.1164613661814	SLC25A17
GO:1902358	sulfate transmembrane transport	biological_process	1	893	1	17071	0	0	19.1164613661814	SLC26A2
GO:0015495	gamma-aminobutyric acid:proton symporter activity	molecular_function	1	893	1	17071	0	0	19.1164613661814	SLC32A1
GO:0015812	gamma-aminobutyric acid transport	biological_process	1	893	1	17071	0	0	19.1164613661814	SLC32A1
GO:0042044	fluid transport	biological_process	1	893	1	17071	0	0	19.1164613661814	SLC4A11
GO:0046713	borate transport	biological_process	1	893	1	17071	0	0	19.1164613661814	SLC4A11
GO:0046715	active borate transmembrane transporter activity	molecular_function	1	893	1	17071	0	0	19.1164613661814	SLC4A11
GO:0042947	glucoside transmembrane transporter activity	molecular_function	1	893	1	17071	0	0	19.1164613661814	SLC50A1
GO:0005362	low-affinity glucose:sodium symporter activity	molecular_function	1	893	1	17071	0	0	19.1164613661814	SLC5A9
GO:0002537	nitric oxide production involved in inflammatory response	biological_process	1	893	1	17071	0	0	19.1164613661814	SLC7A2
GO:0061459	L-arginine transmembrane transporter activity	molecular_function	1	893	1	17071	0	0	19.1164613661814	SLC7A2
GO:0033563	dorsal/ventral axon guidance	biological_process	1	893	1	17071	0	0	19.1164613661814	SLIT1
GO:0003939	L-iditol 2-dehydrogenase activity	molecular_function	1	893	1	17071	0	0	19.1164613661814	SORD
GO:0006062	sorbitol catabolic process	biological_process	1	893	1	17071	0	0	19.1164613661814	SORD
GO:0046370	fructose biosynthetic process	biological_process	1	893	1	17071	0	0	19.1164613661814	SORD
GO:0051160	L-xylitol catabolic process	biological_process	1	893	1	17071	0	0	19.1164613661814	SORD
GO:0004506	squalene monooxygenase activity	molecular_function	1	893	1	17071	0	0	19.1164613661814	SQLE
GO:0006725	cellular aromatic compound metabolic process	biological_process	1	893	1	17071	0	0	19.1164613661814	SQLE
GO:0042494	detection of bacterial lipoprotein	biological_process	1	893	1	17071	0	0	19.1164613661814	SSC5D
GO:0003421	growth plate cartilage axis specification	biological_process	1	893	1	17071	0	0	19.1164613661814	STC1
GO:1903403	negative regulation of renal phosphate excretion	biological_process	1	893	1	17071	0	0	19.1164613661814	STC1
GO:0023016	signal transduction by trans-phosphorylation	biological_process	1	893	1	17071	0	0	19.1164613661814	STK39
GO:1905408	negative regulation of creatine transmembrane transporter activity	biological_process	1	893	1	17071	0	0	19.1164613661814	STK39
GO:0060177	regulation of angiotensin metabolic process	biological_process	1	893	1	17071	0	0	19.1164613661814	SUCNR1
GO:0045103	intermediate filament-based process	biological_process	1	893	1	17071	0	0	19.1164613661814	SYNC
GO:0099588	positive regulation of postsynaptic cytosolic calcium concentration	biological_process	1	893	1	17071	0	0	19.1164613661814	SYNPO
GO:1905355	spine apparatus assembly	biological_process	1	893	1	17071	0	0	19.1164613661814	SYNPO
GO:2000474	regulation of opioid receptor signaling pathway	biological_process	1	893	1	17071	0	0	19.1164613661814	SYP
GO:0014049	positive regulation of glutamate secretion	biological_process	1	893	1	17071	0	0	19.1164613661814	SYT4
GO:0048174	negative regulation of short-term neuronal synaptic plasticity	biological_process	1	893	1	17071	0	0	19.1164613661814	SYT4
GO:0061782	vesicle fusion with vesicle	biological_process	1	893	1	17071	0	0	19.1164613661814	SYT4
GO:0061792	secretory granule maturation	biological_process	1	893	1	17071	0	0	19.1164613661814	SYT4
GO:0099066	integral component of neuronal dense core vesicle membrane	cellular_component	2	893	2	17071	0	0	19.1164613661814	SYT4; SYT5
GO:0099161	regulation of presynaptic dense core granule exocytosis	biological_process	1	893	1	17071	0	0	19.1164613661814	SYT4
GO:1905414	negative regulation of dense core granule exocytosis	biological_process	1	893	1	17071	0	0	19.1164613661814	SYT4
GO:1905415	positive regulation of dense core granule exocytosis	biological_process	1	893	1	17071	0	0	19.1164613661814	SYT4
GO:1905433	negative regulation of retrograde trans-synaptic signaling by neuropeptide	biological_process	1	893	1	17071	0	0	19.1164613661814	SYT4
GO:1990742	microvesicle	cellular_component	1	893	1	17071	0	0	19.1164613661814	SYT4
GO:0060980	cell migration involved in coronary vasculogenesis	biological_process	1	893	1	17071	0	0	19.1164613661814	TBX5
GO:0048769	sarcomerogenesis	biological_process	1	893	1	17071	0	0	19.1164613661814	TCAP
GO:0070080	titin Z domain binding	molecular_function	1	893	1	17071	0	0	19.1164613661814	TCAP
GO:0060435	bronchiole development	biological_process	1	893	1	17071	0	0	19.1164613661814	TCF21
GO:0004511	tyrosine 3-monooxygenase activity	molecular_function	1	893	1	17071	0	0	19.1164613661814	TH
GO:0004083	bisphosphoglycerate 2-phosphatase activity	molecular_function	1	893	1	17071	0	0	19.1164613661814	TIGAR
GO:0043456	regulation of pentose-phosphate shunt	biological_process	1	893	1	17071	0	0	19.1164613661814	TIGAR
GO:0071279	cellular response to cobalt ion	biological_process	1	893	1	17071	0	0	19.1164613661814	TIGAR
GO:1902153	regulation of response to DNA damage checkpoint signaling	biological_process	1	893	1	17071	0	0	19.1164613661814	TIGAR
GO:1903301	positive regulation of hexokinase activity	biological_process	1	893	1	17071	0	0	19.1164613661814	TIGAR
GO:1904024	negative regulation of glucose catabolic process to lactate via pyruvate	biological_process	1	893	1	17071	0	0	19.1164613661814	TIGAR
GO:1904808	positive regulation of protein oxidation	biological_process	1	893	1	17071	0	0	19.1164613661814	TRABD2B
GO:0009386	translational attenuation	biological_process	1	893	1	17071	0	0	19.1164613661814	TRAP1
GO:0045645	positive regulation of eosinophil differentiation	biological_process	1	893	1	17071	0	0	19.1164613661814	TRIB1
GO:0002718	regulation of cytokine production involved in immune response	biological_process	1	893	1	17071	0	0	19.1164613661814	TRIL
GO:0051029	rRNA transport	biological_process	1	893	1	17071	0	0	19.1164613661814	TST
GO:0006218	uridine catabolic process	biological_process	1	893	1	17071	0	0	19.1164613661814	UPP1
GO:1901492	positive regulation of lymphangiogenesis	biological_process	1	893	1	17071	0	0	19.1164613661814	VEGFC
GO:0034189	very-low-density lipoprotein particle binding	molecular_function	1	893	1	17071	0	0	19.1164613661814	VLDLR
GO:0034437	glycoprotein transporter activity	molecular_function	1	893	1	17071	0	0	19.1164613661814	VLDLR
GO:0008426	protein kinase C inhibitor activity	molecular_function	1	893	1	17071	0	0	19.1164613661814	YWHAG
GO:0032823	regulation of natural killer cell differentiation	biological_process	1	893	1	17071	0	0	19.1164613661814	ZNF683
GO:0032826	regulation of natural killer cell differentiation involved in immune response	biological_process	1	893	1	17071	0	0	19.1164613661814	ZNF683
GO:0033082	regulation of extrathymic T cell differentiation	biological_process	1	893	1	17071	0	0	19.1164613661814	ZNF683
GO:0051136	regulation of NK T cell differentiation	biological_process	1	893	1	17071	0	0	19.1164613661814	ZNF683
GO:0005886	plasma membrane	cellular_component	222	893	3037	17071	2.02625801756597e-08	2.56386452188987e-07	1.39738374161748	ABCB6; ABCG2; ACKR3; ADAM28; ADAP1; ADCY2; ADCY5; ADCY8; ADGRD1; ADGRG6; ADRA1A; ADRA1B; ADRB1; AGPAT2; AHNAK2; AMACR; AMPH; ATP10A; ATP12A; ATP4A; BAIAP2L1; CA9; CACNA2D3; CATSPERB; CCDC8; CD68; CDH1; CDH13; CDH23; CELSR3; CFTR; CHL1; CHRNA7; CLCN4; CLCN5; CLDN15; CMKLR1; CNTN2; COL13A1; COLQ; CORIN; CPNE5; CRLF2; CRYAB; CSF2RB; CXADR; DIO3; DLG2; DMPK; EFNA4; EMB; ENPP5; EPCAM; ERLIN2; FAT2; FF…
GO:0031012	extracellular matrix	cellular_component	30	893	196	17071	3.28499914496615e-08	4.14262643851772e-07	2.9259889846196	ADAMTS3; ADAMTS5; ADAMTS9; COL13A1; COL20A1; COL22A1; COL28A1; COL4A6; COL5A3; COL7A1; COL8A1; COLQ; CRISPLD2; FGF1; FLRT3; HMCN2; HSD17B12; LINGO4; LOC106701596; LRRC17; MATN4; MMP14; MMP23B; RTN4RL2; SPOCK2; TECTA; TECTB; TRIL; UCMA; VCAN
GO:0005887	integral component of plasma membrane	cellular_component	86	893	940	17071	1.25617207345383e-07	1.57882764282257e-06	1.74895284839532	ADCY2; ADCY5; ADCY8; ADGRD1; ADGRG2; ADGRG6; ADRA1A; ADRA1B; ADRB1; CFTR; CHRNA3; CHRNA7; CLCN4; CLCN5; CORIN; CSF2RB; CYSLTR2; DRD2; EMB; FFAR3; FLRT3; FLVCR1; GRPR; HAS2; HAS3; KCNA1; KCNA2; KCNH1; KCNH8; KCNMB2; LOC102266351; LOC102268707; LOC102268992; LOC102269074; LOC102273057; LOC102273202; LOC102273633; LOC102273962; LOC102275338; LOC102277317; LOC102278214; LOC102278597; LOC102287774; LO…
GO:0005201	extracellular matrix structural constituent	molecular_function	17	893	84	17071	2.62048276944899e-07	3.2825914158631e-06	3.86880765744148	COL13A1; COL22A1; COL28A1; COL4A2; COL4A4; COL4A6; COL5A3; COL8A1; COLQ; COMP; HMCN1; HMCN2; LOC102281275; LOC106701596; NID1; TECTA; TECTB
GO:0015909	long-chain fatty acid transport	biological_process	4	893	5	17071	3.87565758772329e-07	4.83877781218077e-06	15.2931690929451	CPT1B; CPT1C; SLC27A4; SLC27A6
GO:0005576	extracellular region	cellular_component	91	893	1040	17071	4.15242638289266e-07	5.16715839301676e-06	1.67269036954087	ABHD18; ACAA1; ADAM28; ADAMTS17; ADAMTS18; ADAMTS3; ADAMTS4; ADAMTS5; ADAMTS6; ADM5; ANGPT4; C1QTNF7; C7; CFB; CGREF1; CHGA; CHI3L1; CLCF1; COL13A1; COL20A1; COL22A1; COL28A1; COL4A6; COL5A3; COL7A1; COL8A1; COMP; CORIN; CP; CRLF2; DNASE1L3; DPT; EDN3; EFNA4; EGFL8; ENPP5; EPDR1; FAM180A; FAM49B; FGF1; FGF13; FGL1; FN1; FST; FSTL4; HABP4; IL18BP; ITIH5; IZUMO4; LOC102275207; LOC102276593; LOC1022…
GO:0005509	calcium ion binding	molecular_function	64	893	655	17071	4.8846225162187e-07	6.0582215894224e-06	1.86786798081773	ANXA1; ANXA9; C1R; CALR3; CDH1; CDH13; CDH23; CELSR3; CGREF1; CHGA; CIB2; COL20A1; COMP; DLK2; DNASE1L3; EFHC1; EGFL8; EPDR1; FAT2; FSTL4; HMCN1; HMCN2; KCNIP2; LDLR; LOC102273057; LOC102273633; LOC102275017; LOC102275338; LOC102277317; LOC102277713; LOC102277745; LOC102283839; LOC106701059; LOC106701541; LTBP2; MATN4; MEGF6; NID1; PADI1; PADI3; PCDH12; PCDH7; PKD2L1; PLCH2; PRRG3; RASEF; S100A1;…
GO:0006635	fatty acid beta-oxidation	biological_process	10	893	33	17071	5.05233544300933e-07	6.24561730093061e-06	5.79286708066103	ACAA1; ACAT2; CPT1B; CPT1C; ECHDC1; ECHDC2; HADH; HADHB; SESN2; SLC25A17
GO:0008201	heparin binding	molecular_function	20	893	124	17071	1.72084047383627e-06	2.12030114776286e-05	3.08330022035184	ADAMTS3; ADAMTS5; APOE; CCDC80; COL13A1; COL5A3; COLQ; COMP; CRISPLD2; FGF1; FN1; HSD17B12; LAMC2; LOC102273272; LOC102277745; LPL; LTBP2; LXN; THBS2; THBS3
GO:0004331	fructose-2,6-bisphosphate 2-phosphatase activity	molecular_function	4	893	6	17071	2.22456295946926e-06	2.72309693865976e-05	12.7443075774543	LOC102284536; PFKFB1; PFKFB4; TIGAR
GO:0006003	fructose 2,6-bisphosphate metabolic process	biological_process	4	893	6	17071	2.22456295946926e-06	2.72309693865976e-05	12.7443075774543	LOC102284536; PFKFB1; PFKFB4; TIGAR
GO:0045214	sarcomere organization	biological_process	8	893	26	17071	3.92868217237078e-06	4.79350246875629e-05	5.8819881126712	CFL2; KRT19; LDB3; LOC102283722; MYOM1; MYOM2; SIX4; TCAP
GO:0045226	extracellular polysaccharide biosynthetic process	biological_process	3	893	4	17071	7.44047784585752e-06	9.02984698946669e-05	14.3373460246361	HAS2; HAS3; LOC102278597
GO:0015232	heme transporter activity	molecular_function	4	893	7	17071	7.44878277470643e-06	9.02984698946669e-05	10.9236922092465	FLVCR1; FLVCR2; LOC102266841; LOC102279225
GO:0004364	glutathione transferase activity	molecular_function	8	893	28	17071	7.89981970032864e-06	9.5458271491431e-05	5.46184610462326	GSTA4; GSTM3; LOC102274807; LOC102276661; LOC102276933; LOC102282708; LOC102287938; MGST1
GO:0005604	basement membrane	cellular_component	14	893	78	17071	1.05778951830908e-05	0.00012740939133992	3.43115973239154	CCDC80; COL28A1; COL4A2; COL4A4; COL7A1; COLQ; HMCN1; HMCN2; LAMC2; LOC102277745; LOC106701596; NID1; SPARC; THBS2
GO:0015701	bicarbonate transport	biological_process	7	893	23	17071	1.3184133612411e-05	0.000158293847014187	5.8180534592726	CA9; CFTR; LOC102266351; SLC4A11; SLC4A4; SLC4A8; SLC4A9
GO:0072687	meiotic spindle	cellular_component	4	893	8	17071	1.90042769558077e-05	0.000225812117262118	9.55823068309071	AURKA; HSPA2; LOC102271501; SEPT1
GO:0019869	chloride channel inhibitor activity	molecular_function	4	893	8	17071	1.90042769558077e-05	0.000225812117262118	9.55823068309071	CFTR; LOC102265716; LOC102266351; LOC102275627
GO:0014912	negative regulation of smooth muscle cell migration	biological_process	4	893	8	17071	1.90042769558077e-05	0.000225812117262118	9.55823068309071	IGFBP5; SEMA6D; SERPINE1; TRIB1
GO:0062023	collagen-containing extracellular matrix	cellular_component	19	893	133	17071	1.90480152134358e-05	0.000225812117262118	2.73092305231163	ADAMTS2; ADAMTS5; COL13A1; COL28A1; COL4A6; COL5A3; COL7A1; COL8A1; HMCN1; HMCN2; LOC102281275; LOC106701596; NID1; OMD; PODNL1; PRG4; SERPINE1; SSC5D; TECTA
GO:0007155	cell adhesion	biological_process	38	893	366	17071	1.99412006891601e-05	0.000235657333930389	1.98476921288222	ACKR3; CDH23; CGREF1; CHL1; CNTN2; COL28A1; COL4A4; COL4A6; COL5A3; COL7A1; COL8A1; COMP; DPT; FN1; ITGAM; IZUMO1; LAMC2; LOC102273057; LOC102273633; LOC102275338; LOC102276827; LOC102277317; LOC102277745; LOC102278214; LOC106701059; LOC106701596; MYBPH; NTM; OMD; PCDH12; PCDH7; PGM5; PTPRU; ROM1; SPP1; SVEP1; THBS2; VCAN
GO:0005615	extracellular space	cellular_component	86	893	1078	17071	3.19465233861151e-05	0.000376348071739876	1.52506092531688	A2ML1; ADAMTS3; ADAMTS5; ADAMTS9; ADM; AGT; ANXA1; C1QTNF9; CBLN4; CHGA; CHI3L1; COL13A1; COL20A1; COL22A1; COL28A1; COL4A6; COL5A3; COL7A1; COL8A1; COLQ; CRISPLD2; CRLF1; CXCL14; DPYSL3; FGF1; FLRT3; FN1; GLDN; HILPDA; HMCN2; IGF1; IGFBP5; IL18BP; IL34; ITGAM; LEP; LINGO4; LOC102267504; LOC102268707; LOC102268992; LOC102270425; LOC102271696; LOC102273272; LOC102275017; LOC102276387; LOC102276577…
GO:0003988	acetyl-CoA C-acyltransferase activity	molecular_function	3	893	5	17071	3.56521261941984e-05	0.000410983712385882	11.4698768197088	ACAA1; ACAT2; HADHB
GO:0050501	hyaluronan synthase activity	molecular_function	3	893	5	17071	3.56521261941984e-05	0.000410983712385882	11.4698768197088	HAS2; HAS3; LOC102278597
GO:0070295	renal water absorption	biological_process	3	893	5	17071	3.56521261941984e-05	0.000410983712385882	11.4698768197088	HAS2; HYAL2; LOC102278597
GO:0060416	response to growth hormone	biological_process	3	893	5	17071	3.56521261941984e-05	0.000410983712385882	11.4698768197088	IGF1; IGFBP5; PHEX
GO:0050801	ion homeostasis	biological_process	3	893	5	17071	3.56521261941984e-05	0.000410983712385882	11.4698768197088	LOC102265716; LOC102275627; STK39
GO:0090188	negative regulation of pancreatic juice secretion	biological_process	3	893	5	17071	3.56521261941984e-05	0.000410983712385882	11.4698768197088	LOC102265716; LOC102275627; STK39
GO:0003873	6-phosphofructo-2-kinase activity	molecular_function	3	893	5	17071	3.56521261941984e-05	0.000410983712385882	11.4698768197088	LOC102284536; PFKFB1; PFKFB4
GO:0004300	enoyl-CoA hydratase activity	molecular_function	4	893	9	17071	4.09125133010357e-05	0.000470181116162973	8.49620505163618	ACAT2; ECHDC1; ECHDC2; HADHB
GO:0001968	fibronectin binding	molecular_function	5	893	14	17071	4.21084168344273e-05	0.000480983071318473	6.82730763077908	CCDC80; COMP; HSD17B12; IGFBP5; SSC5D
GO:0008016	regulation of heart contraction	biological_process	5	893	14	17071	4.21084168344273e-05	0.000480983071318473	6.82730763077908	DMPK; GJA1; KCNG2; KCNIP2; S100A1
GO:0050840	extracellular matrix binding	molecular_function	6	893	20	17071	4.45164187581674e-05	0.000506947580888464	5.73493840985442	ADAMTS5; ADGRG6; SPARC; SPOCK2; SPP1; SSC5D
GO:0030020	extracellular matrix structural constituent conferring tensile strength	molecular_function	8	893	34	17071	4.51832926462547e-05	0.000512987352763218	4.49799090968974	COL13A1; COL28A1; COL4A1; COL4A6; COL5A3; COL7A1; COL8A1; LOC106701596
GO:0006749	glutathione metabolic process	biological_process	7	893	27	17071	4.95185216489633e-05	0.000560513868544591	4.95611961345444	GSTA4; GSTM3; LOC102274807; LOC102276661; LOC102276933; LOC102287938; MGST1
GO:1904322	cellular response to forskolin	biological_process	4	893	10	17071	7.82949342578928e-05	0.000875691556372504	7.64658454647256	ADCY2; ADCY5; CFTR; LOC102266351
GO:0050709	negative regulation of protein secretion	biological_process	4	893	10	17071	7.82949342578928e-05	0.000875691556372504	7.64658454647256	ADTRP; RSAD2; SRCIN1; SYT4
GO:0044224	juxtaparanode region of axon	cellular_component	4	893	10	17071	7.82949342578928e-05	0.000875691556372504	7.64658454647256	CNTN2; DLG2; KCNA1; KCNA2
GO:0035810	positive regulation of urine volume	biological_process	4	893	10	17071	7.82949342578928e-05	0.000875691556372504	7.64658454647256	HAS2; HYAL2; LOC102278597; OPRL1
GO:0016281	eukaryotic translation initiation factor 4F complex	cellular_component	3	893	6	17071	0.000102507252663656	0.00113634883631274	9.55823068309071	EIF4B; LOC102272783; LOC102277050
GO:0032414	positive regulation of ion transmembrane transporter activity	biological_process	3	893	6	17071	0.000102507252663656	0.00113634883631274	9.55823068309071	LOC102265716; LOC102275627; STK39
GO:0008510	sodium:bicarbonate symporter activity	molecular_function	3	893	6	17071	0.000102507252663656	0.00113634883631274	9.55823068309071	SLC4A4; SLC4A8; SLC4A9
GO:0006805	xenobiotic metabolic process	biological_process	8	893	38	17071	0.000116303704148259	0.00128549800055635	4.02451818235398	FMO2; GSTA4; LOC102270337; LOC102270768; LOC102272258; LOC102287765; LOC106701670; RORC
GO:0015106	bicarbonate transmembrane transporter activity	molecular_function	4	893	11	17071	0.000137356135646562	0.00146510633367439	6.95144049679324	CFTR; LOC102266351; SLC26A2; SLC4A11
GO:0003985	acetyl-CoA C-acetyltransferase activity	molecular_function	2	893	3	17071	0.000142689972891119	0.00146510633367439	12.7443075774543	ACAT2; HADHB
GO:0035809	regulation of urine volume	biological_process	2	893	3	17071	0.000142689972891119	0.00146510633367439	12.7443075774543	ADM; ADM5
GO:0001994	norepinephrine-epinephrine vasoconstriction involved in regulation of systemic arterial blood pressure	biological_process	2	893	3	17071	0.000142689972891119	0.00146510633367439	12.7443075774543	ADRA1A; ADRA1B
GO:0004937	alpha1-adrenergic receptor activity	molecular_function	2	893	3	17071	0.000142689972891119	0.00146510633367439	12.7443075774543	ADRA1A; ADRA1B
GO:0045627	positive regulation of T-helper 1 cell differentiation	biological_process	2	893	3	17071	0.000142689972891119	0.00146510633367439	12.7443075774543	ANXA1; HLX
GO:0046883	regulation of hormone secretion	biological_process	2	893	3	17071	0.000142689972891119	0.00146510633367439	12.7443075774543	ANXA1; SCG5
GO:0072539	T-helper 17 cell differentiation	biological_process	2	893	3	17071	0.000142689972891119	0.00146510633367439	12.7443075774543	BATF; RORC
GO:0033598	mammary gland epithelial cell proliferation	biological_process	2	893	3	17071	0.000142689972891119	0.00146510633367439	12.7443075774543	CCND1; TNFSF11
GO:0035377	transepithelial water transport	biological_process	2	893	3	17071	0.000142689972891119	0.00146510633367439	12.7443075774543	CFTR; LOC102266351
GO:0045163	clustering of voltage-gated potassium channels	biological_process	2	893	3	17071	0.000142689972891119	0.00146510633367439	12.7443075774543	CNTN2; KCNIP2
GO:0004800	thyroxine 5'-deiodinase activity	molecular_function	2	893	3	17071	0.000142689972891119	0.00146510633367439	12.7443075774543	DIO1; DIO3
GO:0090335	regulation of brown fat cell differentiation	biological_process	2	893	3	17071	0.000142689972891119	0.00146510633367439	12.7443075774543	DUSP10; LEP
GO:0043268	positive regulation of potassium ion transport	biological_process	2	893	3	17071	0.000142689972891119	0.00146510633367439	12.7443075774543	FHL1; STK39
GO:0048403	brain-derived neurotrophic factor binding	molecular_function	2	893	3	17071	0.000142689972891119	0.00146510633367439	12.7443075774543	FSTL4; HAP1
GO:0010644	cell communication by electrical coupling	biological_process	2	893	3	17071	0.000142689972891119	0.00146510633367439	12.7443075774543	GJA1; KCNA1
GO:0086080	protein binding involved in heterotypic cell-cell adhesion	molecular_function	2	893	3	17071	0.000142689972891119	0.00146510633367439	12.7443075774543	GLDN; IZUMO1
GO:0016509	long-chain-3-hydroxyacyl-CoA dehydrogenase activity	molecular_function	2	893	3	17071	0.000142689972891119	0.00146510633367439	12.7443075774543	HADHB; HSD17B12
GO:0072156	distal tubule morphogenesis	biological_process	2	893	3	17071	0.000142689972891119	0.00146510633367439	12.7443075774543	LOC102265716; LOC102275627
GO:0033814	propanoyl-CoA C-acyltransferase activity	molecular_function	2	893	3	17071	0.000142689972891119	0.00146510633367439	12.7443075774543	LOC102281973; LOC106700798
GO:1901373	lipid hydroperoxide transport	biological_process	2	893	3	17071	0.000142689972891119	0.00146510633367439	12.7443075774543	LOC102281973; LOC106700798
GO:0048539	bone marrow development	biological_process	2	893	3	17071	0.000142689972891119	0.00146510633367439	12.7443075774543	LRRC17; SBDS
GO:0051964	negative regulation of synapse assembly	biological_process	2	893	3	17071	0.000142689972891119	0.00146510633367439	12.7443075774543	ROBO2; SLIT1
GO:0098992	neuronal dense core vesicle	cellular_component	2	893	3	17071	0.000142689972891119	0.00146510633367439	12.7443075774543	SCG2; STXBP5L
GO:1901031	regulation of response to reactive oxygen species	biological_process	2	893	3	17071	0.000142689972891119	0.00146510633367439	12.7443075774543	SESN1; SESN2
GO:0051119	sugar transmembrane transporter activity	molecular_function	2	893	3	17071	0.000142689972891119	0.00146510633367439	12.7443075774543	SLC45A3; SLC50A1
GO:0001786	phosphatidylserine binding	molecular_function	8	893	40	17071	0.000177575180724839	0.00181833114213609	3.82329227323628	ANXA9; LOC102268707; LOC102268992; MARK1; SCIN; SYT4; SYT5; TLN1
GO:0003091	renal water homeostasis	biological_process	4	893	12	17071	0.000225335663677319	0.00228251057708724	6.37215378872714	ADCY2; ADCY5; ADCY8; WFS1
GO:0004935	adrenergic receptor activity	molecular_function	4	893	12	17071	0.000225335663677319	0.00228251057708724	6.37215378872714	ADRA1A; ADRA1B; ADRB1; DRD2
GO:0048739	cardiac muscle fiber development	biological_process	4	893	12	17071	0.000225335663677319	0.00228251057708724	6.37215378872714	CXADR; MYOM1; MYOM2; TCAP
GO:0051371	muscle alpha-actinin binding	molecular_function	4	893	12	17071	0.000225335663677319	0.00228251057708724	6.37215378872714	LDB3; MYOM1; MYOM2; PKD2L1
GO:0003857	3-hydroxyacyl-CoA dehydrogenase activity	molecular_function	3	893	7	17071	0.000229251879182257	0.00228522164977963	8.19276915693489	ACAT2; HADH; HADHB
GO:0030213	hyaluronan biosynthetic process	biological_process	3	893	7	17071	0.000229251879182257	0.00228522164977963	8.19276915693489	HAS2; HAS3; LOC102278597
GO:0085029	extracellular matrix assembly	biological_process	3	893	7	17071	0.000229251879182257	0.00228522164977963	8.19276915693489	HAS2; HAS3; LOC102278597
GO:0061099	negative regulation of protein tyrosine kinase activity	biological_process	3	893	7	17071	0.000229251879182257	0.00228522164977963	8.19276915693489	HYAL2; SH3BP5; SRCIN1
GO:0006978	DNA damage response, signal transduction by p53 class mediator resulting in transcription of p21 class mediator	biological_process	3	893	7	17071	0.000229251879182257	0.00228522164977963	8.19276915693489	RBM38; RPS6KA6; TFAP4
GO:0050786	RAGE receptor binding	molecular_function	3	893	7	17071	0.000229251879182257	0.00228522164977963	8.19276915693489	S100A13; S100A4; S100A9
GO:0005777	peroxisome	cellular_component	13	893	91	17071	0.000258094567601139	0.00256592429906106	2.73092305231163	ACAA1; ACOT6; ACOX2; AMACR; DDO; EPHX2; IDH1; LOC102270224; LOC102272527; LOC102281973; LOC106700798; PIPOX; SLC25A17
GO:0030198	extracellular matrix organization	biological_process	17	893	138	17071	0.000311788013238782	0.00309155502309062	2.35492640018177	ADAMTS9; CCDC80; COL13A1; COL22A1; COL28A1; COL4A6; COL5A3; COL7A1; COL8A1; COLQ; CRISPLD2; HSD17B12; ITGAM; LOC106701596; MATN4; NID1; SPOCK2
GO:0006839	mitochondrial transport	biological_process	4	893	13	17071	0.000350435342537632	0.00344747648496445	5.8819881126712	FLVCR1; LOC106701541; NPTX1; SLC25A13
GO:0055008	cardiac muscle tissue morphogenesis	biological_process	4	893	13	17071	0.000350435342537632	0.00344747648496445	5.8819881126712	MYOM1; MYOM2; TCAP; XIRP2
GO:0005452	inorganic anion exchanger activity	molecular_function	4	893	13	17071	0.000350435342537632	0.00344747648496445	5.8819881126712	SLC4A11; SLC4A4; SLC4A8; SLC4A9
GO:0005518	collagen binding	molecular_function	8	893	44	17071	0.000381561865699818	0.00374388901122693	3.47572024839662	ADGRG6; COL5A3; COMP; HSD17B12; NID1; SERPINH1; SPARC; SPOCK2
GO:0032809	neuronal cell body membrane	cellular_component	5	893	20	17071	0.000414636703774429	0.00404728502021897	4.77911534154535	ADCY8; KCNA2; KCNB2; SLC4A8; UNC5A
GO:0042056	chemoattractant activity	molecular_function	5	893	20	17071	0.000414636703774429	0.00404728502021897	4.77911534154535	LOC102267504; LOC102276577; LOC102287625; SCG2; VEGFC
GO:0071377	cellular response to glucagon stimulus	biological_process	3	893	8	17071	0.000439499481408705	0.00423497192598439	7.16867301231803	ADCY2; ADCY5; ADCY8
GO:0098974	postsynaptic actin cytoskeleton organization	biological_process	3	893	8	17071	0.000439499481408705	0.00423497192598439	7.16867301231803	FRMPD4; LOC102268707; LOC102268992
GO:0005159	insulin-like growth factor receptor binding	molecular_function	3	893	8	17071	0.000439499481408705	0.00423497192598439	7.16867301231803	IGF1; SOCS2; YWHAG
GO:0030241	skeletal muscle myosin thick filament assembly	biological_process	3	893	8	17071	0.000439499481408705	0.00423497192598439	7.16867301231803	MYOM1; MYOM2; TCAP
GO:0005272	sodium channel activity	molecular_function	3	893	8	17071	0.000439499481408705	0.00423497192598439	7.16867301231803	NALCN; PKD2L1; SLC4A11
GO:0042626	ATPase activity, coupled to transmembrane movement of substances	molecular_function	4	893	14	17071	0.000521728079039412	0.0049306979073328	5.46184610462326	ABCG2; CFTR; LOC102266351; LOC102273949
GO:0010596	negative regulation of endothelial cell migration	biological_process	4	893	14	17071	0.000521728079039412	0.0049306979073328	5.46184610462326	ADAMTS9; LOC102268707; LOC102268992; STC1
GO:0003009	skeletal muscle contraction	biological_process	4	893	14	17071	0.000521728079039412	0.0049306979073328	5.46184610462326	JSRP1; LOC102283722; TCAP; TNNI2
GO:0036042	long-chain fatty acyl-CoA binding	molecular_function	2	893	4	17071	0.000548438458026906	0.0049306979073328	9.55823068309071	ACOT7; LOC102283568
GO:0044691	tooth eruption	biological_process	2	893	4	17071	0.000548438458026906	0.0049306979073328	9.55823068309071	ADAMTS5; TNFSF11
GO:1902936	phosphatidylinositol bisphosphate binding	molecular_function	2	893	4	17071	0.000548438458026906	0.0049306979073328	9.55823068309071	ADAP1; KCNH1
GO:0007195	adenylate cyclase-inhibiting dopamine receptor signaling pathway	biological_process	2	893	4	17071	0.000548438458026906	0.0049306979073328	9.55823068309071	ADCY5; DRD2
GO:0043116	negative regulation of vascular permeability	biological_process	2	893	4	17071	0.000548438458026906	0.0049306979073328	9.55823068309071	ADM; DDAH1
GO:0051835	positive regulation of synapse structural plasticity	biological_process	2	893	4	17071	0.000548438458026906	0.0049306979073328	9.55823068309071	CAMK1; FRMPD4
GO:0072606	interleukin-8 secretion	biological_process	2	893	4	17071	0.000548438458026906	0.0049306979073328	9.55823068309071	CHI3L1; LEP
GO:2000672	negative regulation of motor neuron apoptotic process	biological_process	2	893	4	17071	0.000548438458026906	0.0049306979073328	9.55823068309071	CLCF1; CRLF1
GO:0015299	solute:proton antiporter activity	molecular_function	2	893	4	17071	0.000548438458026906	0.0049306979073328	9.55823068309071	CLCN4; CLCN5
GO:0001763	morphogenesis of a branching structure	biological_process	2	893	4	17071	0.000548438458026906	0.0049306979073328	9.55823068309071	COL13A1; TCF21
GO:0004095	carnitine O-palmitoyltransferase activity	molecular_function	2	893	4	17071	0.000548438458026906	0.0049306979073328	9.55823068309071	CPT1B; CPT1C
GO:0034109	homotypic cell-cell adhesion	biological_process	2	893	4	17071	0.000548438458026906	0.0049306979073328	9.55823068309071	CXADR; PTPRU
GO:2000503	positive regulation of natural killer cell chemotaxis	biological_process	2	893	4	17071	0.000548438458026906	0.0049306979073328	9.55823068309071	CXCL14; LOC102287625
GO:0048671	negative regulation of collateral sprouting	biological_process	2	893	4	17071	0.000548438458026906	0.0049306979073328	9.55823068309071	FGF13; FSTL4
GO:2001206	positive regulation of osteoclast development	biological_process	2	893	4	17071	0.000548438458026906	0.0049306979073328	9.55823068309071	GPR68; TNFSF11
GO:0036302	atrioventricular canal development	biological_process	2	893	4	17071	0.000548438458026906	0.0049306979073328	9.55823068309071	HAS2; LOC102278597
GO:0006020	inositol metabolic process	biological_process	2	893	4	17071	0.000548438458026906	0.0049306979073328	9.55823068309071	ITPKA; PPIP5K1
GO:0030229	very-low-density lipoprotein particle receptor activity	molecular_function	2	893	4	17071	0.000548438458026906	0.0049306979073328	9.55823068309071	LDLR; VLDLR
GO:0032385	positive regulation of intracellular cholesterol transport	biological_process	2	893	4	17071	0.000548438458026906	0.0049306979073328	9.55823068309071	LOC102281973; LOC106700798
GO:0043490	malate-aspartate shuttle	biological_process	2	893	4	17071	0.000548438458026906	0.0049306979073328	9.55823068309071	LOC106701541; SLC25A13
GO:0004488	methylenetetrahydrofolate dehydrogenase (NADP+) activity	molecular_function	2	893	4	17071	0.000548438458026906	0.0049306979073328	9.55823068309071	MTHFD1; MTHFD1L
GO:0004656	procollagen-proline 4-dioxygenase activity	molecular_function	2	893	4	17071	0.000548438458026906	0.0049306979073328	9.55823068309071	P4HA1; P4HA3
GO:0018101	protein citrullination	biological_process	2	893	4	17071	0.000548438458026906	0.0049306979073328	9.55823068309071	PADI1; PADI3
GO:0048541	Peyer's patch development	biological_process	2	893	4	17071	0.000548438458026906	0.0049306979073328	9.55823068309071	RORC; TOX
GO:0051920	peroxiredoxin activity	molecular_function	2	893	4	17071	0.000548438458026906	0.0049306979073328	9.55823068309071	SESN1; SESN2
GO:0007156	homophilic cell adhesion via plasma membrane adhesion molecules	biological_process	17	893	145	17071	0.0005718011818857	0.00512846978884596	2.24124029810403	CDH1; CDH13; CDH23; CELSR3; CNTN2; EMB; FAT2; HMCN1; LOC102273057; LOC102273633; LOC102275338; LOC102277317; LOC106701059; PCDH12; PCDH7; PLXNB3; ROBO2
GO:0002181	cytoplasmic translation	biological_process	10	893	67	17071	0.000658473595760261	0.00589177088777871	2.8532031889823	EIF4B; LOC102268267; LOC102271316; LOC102277072; LOC102278084; LOC102282720; LOC102286197; RPL9; RPS21; RPS29
GO:0030054	cell junction	cellular_component	41	893	477	17071	0.000685052452462105	0.00611502877993489	1.6431339958353	AMPH; CBLN4; CCNF; CDH1; CHRNA3; CHRNA7; COLQ; CPT1C; DLG2; EMB; FLRT3; GJA1; GRASP; GRIA3; GRIN3A; HAP1; HMCN2; IL31RA; KCNA1; KCNH1; LOC102270677; LOC102273202; LRRC4C; LYPD6; OLFM2; PACSIN1; PAK6; PERP; PRRT2; RIMS3; SCIN; SLC7A2; SRCIN1; SVOP; SYNDIG1; SYP; SYT4; SYT5; TENM2; VAMP1; XIRP2
GO:0030199	collagen fibril organization	biological_process	6	893	30	17071	0.000739024496336855	0.0065811707517391	3.82329227323628	ADAMTS2; ADAMTS3; COL5A3; DPT; LOXL4; SERPINH1
GO:0071880	adenylate cyclase-activating adrenergic receptor signaling pathway	biological_process	4	893	15	17071	0.000749053233468455	0.00658187277610348	5.09772303098171	ADRA1A; ADRA1B; ADRB1; DRD2
GO:0047023	androsterone dehydrogenase activity	molecular_function	4	893	15	17071	0.000749053233468455	0.00658187277610348	5.09772303098171	LOC102272022; LOC102272594; LOC102272882; LOC102284205
GO:0005261	cation channel activity	molecular_function	4	893	15	17071	0.000749053233468455	0.00658187277610348	5.09772303098171	NALCN; PKD2L1; TRPC6; TRPM3
GO:0030553	cGMP binding	molecular_function	4	893	15	17071	0.000749053233468455	0.00658187277610348	5.09772303098171	PDE10A; PDE6C; PDE6G; PRKG2
GO:0032964	collagen biosynthetic process	biological_process	3	893	9	17071	0.00075836905589484	0.00658187277610348	6.37215378872714	ADAMTS2; ADAMTS3; SERPINH1
GO:0003073	regulation of systemic arterial blood pressure	biological_process	3	893	9	17071	0.00075836905589484	0.00658187277610348	6.37215378872714	ADM; ADM5; DDAH1
GO:0015464	acetylcholine receptor activity	molecular_function	3	893	9	17071	0.00075836905589484	0.00658187277610348	6.37215378872714	ANXA9; CHRNA3; CHRNA7
GO:0031091	platelet alpha granule	cellular_component	3	893	9	17071	0.00075836905589484	0.00658187277610348	6.37215378872714	LOC102277745; THBS2; TREML1
GO:0006000	fructose metabolic process	biological_process	3	893	9	17071	0.00075836905589484	0.00658187277610348	6.37215378872714	LOC102284536; PFKFB1; PFKFB4
GO:0050918	positive chemotaxis	biological_process	3	893	9	17071	0.00075836905589484	0.00658187277610348	6.37215378872714	MET; PLXNB3; SCG2
GO:0008645	hexose transmembrane transport	biological_process	3	893	9	17071	0.00075836905589484	0.00658187277610348	6.37215378872714	SLC45A3; SLC50A1; SLC5A9
GO:0007517	muscle organ development	biological_process	9	893	59	17071	0.000887121064601145	0.0076815690340348	2.91607037789208	CRYAB; FHL1; LOC102268707; LOC102268992; LOC102283722; MRAS; TEAD4; USP2; ZBTB42
GO:0019233	sensory perception of pain	biological_process	6	893	31	17071	0.000911980851762764	0.0078786759561482	3.69996026442221	DLG2; HOXB8; HOXD1; KCNA2; LOC102273962; OPRL1
GO:0047086	ketosteroid monooxygenase activity	molecular_function	4	893	16	17071	0.00104290288622799	0.00896848752046858	4.77911534154535	LOC102272022; LOC102272594; LOC102272882; LOC102284205
GO:0047555	3',5'-cyclic-GMP phosphodiesterase activity	molecular_function	4	893	16	17071	0.00104290288622799	0.00896848752046858	4.77911534154535	PDE10A; PDE6C; PDE6G; PRKAR2B
GO:0007189	adenylate cyclase-activating G protein-coupled receptor signaling pathway	biological_process	12	893	93	17071	0.00107548653115543	0.00922757621936555	2.46664017628147	ADCY2; ADCY5; ADCY8; ADGRD1; ADGRG2; ADGRG6; ADM; ADM5; LOC102268707; LOC102268992; PTGER3; PTGIR
GO:0004222	metalloendopeptidase activity	molecular_function	13	893	105	17071	0.00112748017908233	0.00965164125966149	2.36679997867008	ADAM28; ADAMTS17; ADAMTS18; ADAMTS2; ADAMTS3; ADAMTS4; ADAMTS5; ADAMTS6; ADAMTS9; MMP14; MMP23B; PHEX; TRABD2B
GO:0002576	platelet degranulation	biological_process	5	893	24	17071	0.00120331844677339	0.0101873898839536	3.98259611795446	FAM49B; HABP4; PCDH7; TLN1; VEGFC
GO:0043034	costamere	cellular_component	3	893	10	17071	0.00121175180365281	0.0101873898839536	5.73493840985442	AHNAK2; KRT19; PGM5
GO:0002009	morphogenesis of an epithelium	biological_process	3	893	10	17071	0.00121175180365281	0.0101873898839536	5.73493840985442	CA9; RIPK4; TBX5
GO:0035036	sperm-egg recognition	biological_process	3	893	10	17071	0.00121175180365281	0.0101873898839536	5.73493840985442	CATSPERB; IZUMO1; LOC102276827
GO:0060749	mammary gland alveolus development	biological_process	3	893	10	17071	0.00121175180365281	0.0101873898839536	5.73493840985442	CCND1; SOCS2; TNFSF11
GO:1900181	negative regulation of protein localization to nucleus	biological_process	3	893	10	17071	0.00121175180365281	0.0101873898839536	5.73493840985442	DCLK3; MFHAS1; TRIM29
GO:0051963	regulation of synapse assembly	biological_process	3	893	10	17071	0.00121175180365281	0.0101873898839536	5.73493840985442	LOC102268707; LOC102268992; NRG2
GO:0030240	skeletal muscle thin filament assembly	biological_process	3	893	10	17071	0.00121175180365281	0.0101873898839536	5.73493840985442	MYOM1; MYOM2; TCAP
GO:0015886	heme transport	biological_process	2	893	5	17071	0.00131761795577596	0.0104025383987523	7.64658454647256	ABCB6; FLVCR1
GO:0060712	spongiotrophoblast layer development	biological_process	2	893	5	17071	0.00131761795577596	0.0104025383987523	7.64658454647256	ADM; FBXW8
GO:0045920	negative regulation of exocytosis	biological_process	2	893	5	17071	0.00131761795577596	0.0104025383987523	7.64658454647256	ANXA1; SYP
GO:2000483	negative regulation of interleukin-8 secretion	biological_process	2	893	5	17071	0.00131761795577596	0.0104025383987523	7.64658454647256	ANXA1; SSC5D
GO:0070938	contractile ring	cellular_component	2	893	5	17071	0.00131761795577596	0.0104025383987523	7.64658454647256	AURKA; AURKB
GO:0051454	intracellular pH elevation	biological_process	2	893	5	17071	0.00131761795577596	0.0104025383987523	7.64658454647256	CFTR; LOC102266351
GO:0015643	toxic substance binding	molecular_function	2	893	5	17071	0.00131761795577596	0.0104025383987523	7.64658454647256	CHRNA7; EPHX2
GO:0031404	chloride ion binding	molecular_function	2	893	5	17071	0.00131761795577596	0.0104025383987523	7.64658454647256	CLCN4; CLCN5
GO:0038063	collagen-activated tyrosine kinase receptor signaling pathway	biological_process	2	893	5	17071	0.00131761795577596	0.0104025383987523	7.64658454647256	COL4A1; COL4A6
GO:0009437	carnitine metabolic process	biological_process	2	893	5	17071	0.00131761795577596	0.0104025383987523	7.64658454647256	CPT1B; CPT1C
GO:0010830	regulation of myotube differentiation	biological_process	2	893	5	17071	0.00131761795577596	0.0104025383987523	7.64658454647256	DMPK; RBM38
GO:0042759	long-chain fatty acid biosynthetic process	biological_process	2	893	5	17071	0.00131761795577596	0.0104025383987523	7.64658454647256	ELOVL6; PLP1
GO:0004499	N,N-dimethylaniline monooxygenase activity	molecular_function	2	893	5	17071	0.00131761795577596	0.0104025383987523	7.64658454647256	FMO2; LOC102275918
GO:1901029	negative regulation of mitochondrial outer membrane permeabilization involved in apoptotic signaling pathway	biological_process	2	893	5	17071	0.00131761795577596	0.0104025383987523	7.64658454647256	FZD9; SLC25A5
GO:0015867	ATP transport	biological_process	2	893	5	17071	0.00131761795577596	0.0104025383987523	7.64658454647256	GJA1; SLC25A17
GO:0046850	regulation of bone remodeling	biological_process	2	893	5	17071	0.00131761795577596	0.0104025383987523	7.64658454647256	GJA1; LEP
GO:0006937	regulation of muscle contraction	biological_process	2	893	5	17071	0.00131761795577596	0.0104025383987523	7.64658454647256	KCNA1; TNNI2
GO:1990048	anterograde neuronal dense core vesicle transport	biological_process	2	893	5	17071	0.00131761795577596	0.0104025383987523	7.64658454647256	KIF1C; SYBU
GO:0010766	negative regulation of sodium ion transport	biological_process	2	893	5	17071	0.00131761795577596	0.0104025383987523	7.64658454647256	LOC102265716; LOC102275627
GO:0070294	renal sodium ion absorption	biological_process	2	893	5	17071	0.00131761795577596	0.0104025383987523	7.64658454647256	LOC102265716; LOC102275627
GO:1903288	positive regulation of potassium ion import	biological_process	2	893	5	17071	0.00131761795577596	0.0104025383987523	7.64658454647256	LOC102265716; LOC102275627
GO:2000651	positive regulation of sodium ion transmembrane transporter activity	biological_process	2	893	5	17071	0.00131761795577596	0.0104025383987523	7.64658454647256	LOC102265716; LOC102275627
GO:0015183	L-aspartate transmembrane transporter activity	molecular_function	2	893	5	17071	0.00131761795577596	0.0104025383987523	7.64658454647256	LOC106701541; SLC25A13
GO:0050833	pyruvate transmembrane transporter activity	molecular_function	2	893	5	17071	0.00131761795577596	0.0104025383987523	7.64658454647256	MPC1; SLC16A11
GO:0009113	purine nucleobase biosynthetic process	biological_process	2	893	5	17071	0.00131761795577596	0.0104025383987523	7.64658454647256	MTHFD1; MTHFD1L
GO:0035988	chondrocyte proliferation	biological_process	2	893	5	17071	0.00131761795577596	0.0104025383987523	7.64658454647256	MUSTN1; STC1
GO:0002074	extraocular skeletal muscle development	biological_process	2	893	5	17071	0.00131761795577596	0.0104025383987523	7.64658454647256	MYOM1; MYOM2
GO:0045730	respiratory burst	biological_process	2	893	5	17071	0.00131761795577596	0.0104025383987523	7.64658454647256	NCF2; NCF4
GO:0031119	tRNA pseudouridine synthesis	biological_process	2	893	5	17071	0.00131761795577596	0.0104025383987523	7.64658454647256	PUS7; PUSL1
GO:0009986	cell surface	cellular_component	34	893	391	17071	0.0013992630091599	0.0110239630784547	1.6623009883636	ACKR3; ADAMTS9; ADTRP; CDH1; CDH13; CNTN2; CORIN; EGFL8; FZD9; HILPDA; ITGAM; KCNA1; LDLR; LOC102273272; LOC102274744; LOC102276827; LOC102279586; LPL; NGFR; PKD2L1; PLA2R1; PLAUR; PLXNB3; ROBO2; RTN4RL2; SDC1; SEMA6D; SFRP4; SPARC; TLN1; TNFRSF12A; TREML1; TSPAN15; VAMP1
GO:0031307	integral component of mitochondrial outer membrane	cellular_component	4	893	17	17071	0.00141430265842877	0.0110959277460863	4.49799090968974	ABCB6; DMPK; GDAP1; MGARP
GO:0016229	steroid dehydrogenase activity	molecular_function	4	893	17	17071	0.00141430265842877	0.0110959277460863	4.49799090968974	LOC102272022; LOC102272594; LOC102272882; LOC102284205
GO:0051453	regulation of intracellular pH	biological_process	5	893	25	17071	0.00151403892735476	0.0118536631020816	3.82329227323628	SLC4A11; SLC4A4; SLC4A8; SLC4A9; SLC9A5
GO:0016525	negative regulation of angiogenesis	biological_process	8	893	54	17071	0.0017934447641445	0.0126044237927643	2.83206835054539	CHGA; LOC102268707; LOC102268992; LOC102277745; RGCC; SEMA3E; SPARC; THBS2
GO:0045742	positive regulation of epidermal growth factor receptor signaling pathway	biological_process	3	893	11	17071	0.00182569218537066	0.0126044237927643	5.21358037259493	HAP1; PDE6G; PLAUR
GO:0043922	negative regulation by host of viral transcription	biological_process	3	893	11	17071	0.00182569218537066	0.0126044237927643	5.21358037259493	LOC102287625; POU2F3; TFAP4
GO:0098978	glutamatergic synapse	cellular_component	26	893	282	17071	0.0018350524406215	0.0126044237927643	1.76251062241389	ADCY8; ADGRA1; CAMK1; CPT1C; DLG2; FLRT3; FRMPD4; FZD9; GRASP; GRIN3A; KCNA1; KPNA2; LOC102268707; LOC102268992; LOC102273202; LRRC4C; NPTX1; NRG2; OLFM2; PFN2; RPS27; SLITRK4; SV2A; SYNPO; SYT4; VAMP1
GO:0015301	anion:anion antiporter activity	molecular_function	4	893	18	17071	0.00187469015243317	0.0126044237927643	4.24810252581809	SLC26A2; SLC4A11; SLC4A8; SLC4A9
GO:0008307	structural constituent of muscle	molecular_function	5	893	26	17071	0.00188222884329648	0.0126044237927643	3.6762425704195	KRT19; MYBPH; MYOM1; MYOM2; TCAP
GO:0007200	phospholipase C-activating G protein-coupled receptor signaling pathway	biological_process	6	893	35	17071	0.00194377986682533	0.0126044237927643	3.27710766277396	ADRA1A; ADRA1B; CMKLR1; GRPR; P2RY2; PTGER3
GO:0001540	amyloid-beta binding	molecular_function	7	893	45	17071	0.00208662742411064	0.0126044237927643	2.97367176807266	CHRNA7; CRYAB; GRIA3; ITM2C; LDLR; LDLRAD3; NGFR
GO:0007052	mitotic spindle organization	biological_process	6	893	36	17071	0.00230578473245588	0.0126044237927643	3.18607689436357	AURKA; AURKB; CCNB1; CLASP1; EFHC1; SBDS
GO:0043588	skin development	biological_process	5	893	27	17071	0.00231436095634863	0.0126044237927643	3.54008543818174	ABCB6; ADAMTS2; COL5A3; DHCR24; SLC27A4
GO:0004896	cytokine receptor activity	molecular_function	5	893	27	17071	0.00231436095634863	0.0126044237927643	3.54008543818174	CRLF1; CRLF2; CSF2RB; IL13RA1; IL31RA
GO:0006953	acute-phase response	biological_process	5	893	27	17071	0.00231436095634863	0.0126044237927643	3.54008543818174	FN1; LOC102267504; LOC102276577; LOC102279172; ORM1
GO:0017157	regulation of exocytosis	biological_process	5	893	27	17071	0.00231436095634863	0.0126044237927643	3.54008543818174	HAP1; RAB15; SEPT1; SEPT4; STXBP5L
GO:0005251	delayed rectifier potassium channel activity	molecular_function	5	893	27	17071	0.00231436095634863	0.0126044237927643	3.54008543818174	KCNA1; KCNA2; KCNB2; KCNG2; KCNH1
GO:0042605	peptide antigen binding	molecular_function	4	893	19	17071	0.00243579355749161	0.0126044237927643	4.02451818235398	DHCR24; LOC102268170; LOC102281754; SLC7A5
GO:0042448	progesterone metabolic process	biological_process	4	893	19	17071	0.00243579355749161	0.0126044237927643	4.02451818235398	LOC102272022; LOC102272594; LOC102272882; LOC102284205
GO:0044597	daunorubicin metabolic process	biological_process	4	893	19	17071	0.00243579355749161	0.0126044237927643	4.02451818235398	LOC102272022; LOC102272594; LOC102272882; LOC102284205
GO:0044598	doxorubicin metabolic process	biological_process	4	893	19	17071	0.00243579355749161	0.0126044237927643	4.02451818235398	LOC102272022; LOC102272594; LOC102272882; LOC102284205
GO:0097435	supramolecular fiber organization	biological_process	2	893	6	17071	0.00253272865888827	0.0126044237927643	6.37215378872714	ADAMTS2; ADAMTS3
GO:0044849	estrous cycle	biological_process	2	893	6	17071	0.00253272865888827	0.0126044237927643	6.37215378872714	ANXA1; OPRL1
GO:0032133	chromosome passenger complex	cellular_component	2	893	6	17071	0.00253272865888827	0.0126044237927643	6.37215378872714	AURKA; AURKB
GO:0035174	histone serine kinase activity	molecular_function	2	893	6	17071	0.00253272865888827	0.0126044237927643	6.37215378872714	AURKA; AURKB
GO:0042585	germinal vesicle	cellular_component	2	893	6	17071	0.00253272865888827	0.0126044237927643	6.37215378872714	AURKA; AURKB
GO:0030203	glycosaminoglycan metabolic process	biological_process	2	893	6	17071	0.00253272865888827	0.0126044237927643	6.37215378872714	B3GAT2; XYLT1
GO:0060287	epithelial cilium movement involved in determination of left/right asymmetry	biological_process	2	893	6	17071	0.00253272865888827	0.0126044237927643	6.37215378872714	CCDC39; DNAH11
GO:1990393	3M complex	cellular_component	2	893	6	17071	0.00253272865888827	0.0126044237927643	6.37215378872714	CCDC8; FBXW8
GO:0042491	inner ear auditory receptor cell differentiation	biological_process	2	893	6	17071	0.00253272865888827	0.0126044237927643	6.37215378872714	CDH23; MCOLN3
GO:0005127	ciliary neurotrophic factor receptor binding	molecular_function	2	893	6	17071	0.00253272865888827	0.0126044237927643	6.37215378872714	CLCF1; CRLF1
GO:0038111	interleukin-7-mediated signaling pathway	biological_process	2	893	6	17071	0.00253272865888827	0.0126044237927643	6.37215378872714	CRLF2; LOC102280563
GO:0035865	cellular response to potassium ion	biological_process	2	893	6	17071	0.00253272865888827	0.0126044237927643	6.37215378872714	DLG2; NPTX1
GO:0099645	neurotransmitter receptor localization to postsynaptic specialization membrane	biological_process	2	893	6	17071	0.00253272865888827	0.0126044237927643	6.37215378872714	DLG2; NPTX1
GO:0021795	cerebral cortex cell migration	biological_process	2	893	6	17071	0.00253272865888827	0.0126044237927643	6.37215378872714	EFHC1; FGF13
GO:0051902	negative regulation of mitochondrial depolarization	biological_process	2	893	6	17071	0.00253272865888827	0.0126044237927643	6.37215378872714	FZD9; LOC102279077
GO:0070542	response to fatty acid	biological_process	2	893	6	17071	0.00253272865888827	0.0126044237927643	6.37215378872714	GIPR; SCD
GO:0008090	retrograde axonal transport	biological_process	2	893	6	17071	0.00253272865888827	0.0126044237927643	6.37215378872714	HAP1; MGARP
GO:0097242	amyloid-beta clearance	biological_process	2	893	6	17071	0.00253272865888827	0.0126044237927643	6.37215378872714	ITGAM; LDLR
GO:0000155	phosphorelay sensor kinase activity	molecular_function	2	893	6	17071	0.00253272865888827	0.0126044237927643	6.37215378872714	KCNH1; KCNH8
GO:0043652	engulfment of apoptotic cell	biological_process	2	893	6	17071	0.00253272865888827	0.0126044237927643	6.37215378872714	LOC102268707; LOC102268992
GO:0015810	aspartate transmembrane transport	biological_process	2	893	6	17071	0.00253272865888827	0.0126044237927643	6.37215378872714	LOC106701541; SLC25A13
GO:0034185	apolipoprotein binding	molecular_function	2	893	6	17071	0.00253272865888827	0.0126044237927643	6.37215378872714	LPL; VLDLR
GO:0004668	protein-arginine deiminase activity	molecular_function	2	893	6	17071	0.00253272865888827	0.0126044237927643	6.37215378872714	PADI1; PADI3
GO:0035375	zymogen binding	molecular_function	2	893	6	17071	0.00253272865888827	0.0126044237927643	6.37215378872714	PLAUR; SERPINE1
GO:0086004	regulation of cardiac muscle cell contraction	biological_process	2	893	6	17071	0.00253272865888827	0.0126044237927643	6.37215378872714	PLN; STC1
GO:0070728	leucine binding	molecular_function	2	893	6	17071	0.00253272865888827	0.0126044237927643	6.37215378872714	SESN1; SESN2
GO:0015908	fatty acid transport	biological_process	2	893	6	17071	0.00253272865888827	0.0126044237927643	6.37215378872714	SLC25A17; SLC27A4
GO:0015245	fatty acid transmembrane transporter activity	molecular_function	2	893	6	17071	0.00253272865888827	0.0126044237927643	6.37215378872714	SLC27A4; SLC27A6
GO:0004016	adenylate cyclase activity	molecular_function	3	893	12	17071	0.00262587044621734	0.0126044237927643	4.77911534154535	ADCY2; ADCY5; ADCY8
GO:0006171	cAMP biosynthetic process	biological_process	3	893	12	17071	0.00262587044621734	0.0126044237927643	4.77911534154535	ADCY2; ADCY5; ADCY8
GO:0071157	negative regulation of cell cycle arrest	biological_process	3	893	12	17071	0.00262587044621734	0.0126044237927643	4.77911534154535	CCND1; FZD9; TFAP4
GO:0015108	chloride transmembrane transporter activity	molecular_function	3	893	12	17071	0.00262587044621734	0.0126044237927643	4.77911534154535	CFTR; LOC102266351; SLC26A2
GO:0006636	unsaturated fatty acid biosynthetic process	biological_process	3	893	12	17071	0.00262587044621734	0.0126044237927643	4.77911534154535	ELOVL6; LOC102287215; SCD
GO:0046855	inositol phosphate dephosphorylation	biological_process	3	893	12	17071	0.00262587044621734	0.0126044237927643	4.77911534154535	IMPA2; INPP5J; MTMR7
GO:0000921	septin ring assembly	biological_process	3	893	12	17071	0.00262587044621734	0.0126044237927643	4.77911534154535	SEPT1; SEPT4; SEPT8
GO:0005940	septin ring	cellular_component	3	893	12	17071	0.00262587044621734	0.0126044237927643	4.77911534154535	SEPT1; SEPT4; SEPT8
GO:0031105	septin complex	cellular_component	3	893	12	17071	0.00262587044621734	0.0126044237927643	4.77911534154535	SEPT1; SEPT4; SEPT8
GO:0032160	septin filament array	cellular_component	3	893	12	17071	0.00262587044621734	0.0126044237927643	4.77911534154535	SEPT1; SEPT4; SEPT8
GO:0005581	collagen trimer	cellular_component	9	893	68	17071	0.00268867177468244	0.0126044237927643	2.53011988670048	C1QTNF7; C1QTNF9; COL20A1; COL22A1; COL28A1; COL4A2; COLQ; GLDN; LOC106701596
GO:0047536	2-aminoadipate transaminase activity	molecular_function	1	893	2	17071	0.00273352990715883	0.0126044237927643	9.55823068309071	AADAT
GO:0019958	C-X-C chemokine binding	molecular_function	1	893	2	17071	0.00273352990715883	0.0126044237927643	9.55823068309071	ACKR3
GO:0019413	acetate biosynthetic process	biological_process	1	893	2	17071	0.00273352990715883	0.0126044237927643	9.55823068309071	ACSS2
GO:0019427	acetyl-CoA biosynthetic process from acetate	biological_process	1	893	2	17071	0.00273352990715883	0.0126044237927643	9.55823068309071	ACSS2
GO:0019542	propionate biosynthetic process	biological_process	1	893	2	17071	0.00273352990715883	0.0126044237927643	9.55823068309071	ACSS2
GO:0003998	acylphosphatase activity	molecular_function	1	893	2	17071	0.00273352990715883	0.0126044237927643	9.55823068309071	ACYP2
GO:0010573	vascular endothelial growth factor production	biological_process	1	893	2	17071	0.00273352990715883	0.0126044237927643	9.55823068309071	ADAMTS3
GO:0001973	adenosine receptor signaling pathway	biological_process	1	893	2	17071	0.00273352990715883	0.0126044237927643	9.55823068309071	ADCY5
GO:0008294	calcium- and calmodulin-responsive adenylate cyclase activity	molecular_function	1	893	2	17071	0.00273352990715883	0.0126044237927643	9.55823068309071	ADCY8
GO:0045906	negative regulation of vasoconstriction	biological_process	1	893	2	17071	0.00273352990715883	0.0126044237927643	9.55823068309071	ADM
GO:0018479	benzaldehyde dehydrogenase (NAD+) activity	molecular_function	1	893	2	17071	0.00273352990715883	0.0126044237927643	9.55823068309071	ALDH1A1
GO:0002685	regulation of leukocyte migration	biological_process	1	893	2	17071	0.00273352990715883	0.0126044237927643	9.55823068309071	ANXA1
GO:0031394	positive regulation of prostaglandin biosynthetic process	biological_process	1	893	2	17071	0.00273352990715883	0.0126044237927643	9.55823068309071	ANXA1
GO:0097350	neutrophil clearance	biological_process	1	893	2	17071	0.00273352990715883	0.0126044237927643	9.55823068309071	ANXA1
GO:1900138	negative regulation of phospholipase A2 activity	biological_process	1	893	2	17071	0.00273352990715883	0.0126044237927643	9.55823068309071	ANXA1
GO:0007057	spindle assembly involved in female meiosis I	biological_process	1	893	2	17071	0.00273352990715883	0.0126044237927643	9.55823068309071	AURKA
GO:1990385	meiotic spindle midzone	cellular_component	1	893	2	17071	0.00273352990715883	0.0126044237927643	9.55823068309071	AURKB
GO:0006550	isoleucine catabolic process	biological_process	1	893	2	17071	0.00273352990715883	0.0126044237927643	9.55823068309071	BCAT2
GO:0052654	L-leucine transaminase activity	molecular_function	1	893	2	17071	0.00273352990715883	0.0126044237927643	9.55823068309071	BCAT2
GO:0052655	L-valine transaminase activity	molecular_function	1	893	2	17071	0.00273352990715883	0.0126044237927643	9.55823068309071	BCAT2
GO:0052656	L-isoleucine transaminase activity	molecular_function	1	893	2	17071	0.00273352990715883	0.0126044237927643	9.55823068309071	BCAT2
GO:0097136	Bcl-2 family protein complex	cellular_component	1	893	2	17071	0.00273352990715883	0.0126044237927643	9.55823068309071	BCL2L2
GO:0003858	3-hydroxybutyrate dehydrogenase activity	molecular_function	1	893	2	17071	0.00273352990715883	0.0126044237927643	9.55823068309071	BDH1
GO:1900078	positive regulation of cellular response to insulin stimulus	biological_process	1	893	2	17071	0.00273352990715883	0.0126044237927643	9.55823068309071	C1QTNF9
GO:0046903	secretion	biological_process	1	893	2	17071	0.00273352990715883	0.0126044237927643	9.55823068309071	CA9
GO:0051255	spindle midzone assembly	biological_process	1	893	2	17071	0.00273352990715883	0.0126044237927643	9.55823068309071	CCDC69
GO:0097125	cyclin B1-CDK1 complex	cellular_component	1	893	2	17071	0.00273352990715883	0.0126044237927643	9.55823068309071	CCNB1
GO:1905448	positive regulation of mitochondrial ATP synthesis coupled electron transport	biological_process	1	893	2	17071	0.00273352990715883	0.0126044237927643	9.55823068309071	CCNB1
GO:0098683	cochlear hair cell ribbon synapse	cellular_component	1	893	2	17071	0.00273352990715883	0.0126044237927643	9.55823068309071	CDH23
GO:0002551	mast cell chemotaxis	biological_process	1	893	2	17071	0.00273352990715883	0.0126044237927643	9.55823068309071	CHGA
GO:0032762	mast cell cytokine production	biological_process	1	893	2	17071	0.00273352990715883	0.0126044237927643	9.55823068309071	CHGA
GO:0046888	negative regulation of hormone secretion	biological_process	1	893	2	17071	0.00273352990715883	0.0126044237927643	9.55823068309071	CHGA
GO:1905183	negative regulation of protein serine/threonine phosphatase activity	biological_process	1	893	2	17071	0.00273352990715883	0.0126044237927643	9.55823068309071	CHGA
GO:2000707	positive regulation of dense core granule biogenesis	biological_process	1	893	2	17071	0.00273352990715883	0.0126044237927643	9.55823068309071	CHGA
GO:0070741	response to interleukin-6	biological_process	1	893	2	17071	0.00273352990715883	0.0126044237927643	9.55823068309071	CHI3L1
GO:0006663	platelet activating factor biosynthetic process	biological_process	1	893	2	17071	0.00273352990715883	0.0126044237927643	9.55823068309071	CHPT1
GO:0060084	synaptic transmission involved in micturition	biological_process	1	893	2	17071	0.00273352990715883	0.0126044237927643	9.55823068309071	CHRNA3
GO:0030981	cortical microtubule cytoskeleton	cellular_component	1	893	2	17071	0.00273352990715883	0.0126044237927643	9.55823068309071	CLASP1
GO:0031111	negative regulation of microtubule polymerization or depolymerization	biological_process	1	893	2	17071	0.00273352990715883	0.0126044237927643	9.55823068309071	CLASP1
GO:1903690	negative regulation of wound healing, spreading of epidermal cells	biological_process	1	893	2	17071	0.00273352990715883	0.0126044237927643	9.55823068309071	CLASP1
GO:0048295	positive regulation of isotype switching to IgE isotypes	biological_process	1	893	2	17071	0.00273352990715883	0.0126044237927643	9.55823068309071	CLCF1
GO:0097059	CNTFR-CLCF1 complex	cellular_component	1	893	2	17071	0.00273352990715883	0.0126044237927643	9.55823068309071	CLCF1
GO:0031133	regulation of axon diameter	biological_process	1	893	2	17071	0.00273352990715883	0.0126044237927643	9.55823068309071	CNTN2
GO:0048710	regulation of astrocyte differentiation	biological_process	1	893	2	17071	0.00273352990715883	0.0126044237927643	9.55823068309071	CNTN2
GO:0003050	regulation of systemic arterial blood pressure by atrial natriuretic peptide	biological_process	1	893	2	17071	0.00273352990715883	0.0126044237927643	9.55823068309071	CORIN
GO:1904894	positive regulation of STAT cascade	biological_process	1	893	2	17071	0.00273352990715883	0.0126044237927643	9.55823068309071	CRLF2
GO:0032387	negative regulation of intracellular transport	biological_process	1	893	2	17071	0.00273352990715883	0.0126044237927643	9.55823068309071	CRYAB
GO:0036016	cellular response to interleukin-3	biological_process	1	893	2	17071	0.00273352990715883	0.0126044237927643	9.55823068309071	CSF2RB
GO:0008354	germ cell migration	biological_process	1	893	2	17071	0.00273352990715883	0.0126044237927643	9.55823068309071	CXADR
GO:0086067	AV node cell to bundle of His cell communication	biological_process	1	893	2	17071	0.00273352990715883	0.0126044237927643	9.55823068309071	CXADR
GO:0004974	leukotriene receptor activity	molecular_function	1	893	2	17071	0.00273352990715883	0.0126044237927643	9.55823068309071	CYSLTR2
GO:0006525	arginine metabolic process	biological_process	1	893	2	17071	0.00273352990715883	0.0126044237927643	9.55823068309071	DDAH1
GO:0016403	dimethylargininase activity	molecular_function	1	893	2	17071	0.00273352990715883	0.0126044237927643	9.55823068309071	DDAH1
GO:1900038	negative regulation of cellular response to hypoxia	biological_process	1	893	2	17071	0.00273352990715883	0.0126044237927643	9.55823068309071	DDAH1
GO:0043170	macromolecule metabolic process	biological_process	1	893	2	17071	0.00273352990715883	0.0126044237927643	9.55823068309071	DDHD2
GO:0042284	sphingolipid delta-4 desaturase activity	molecular_function	1	893	2	17071	0.00273352990715883	0.0126044237927643	9.55823068309071	DEGS2
GO:0099642	retrograde axonal protein transport	biological_process	1	893	2	17071	0.00273352990715883	0.0126044237927643	9.55823068309071	DLG2
GO:0017020	myosin phosphatase regulator activity	molecular_function	1	893	2	17071	0.00273352990715883	0.0126044237927643	9.55823068309071	DMPK
GO:0003356	regulation of cilium beat frequency	biological_process	1	893	2	17071	0.00273352990715883	0.0126044237927643	9.55823068309071	DNAH11
GO:0035545	determination of left/right asymmetry in nervous system	biological_process	1	893	2	17071	0.00273352990715883	0.0126044237927643	9.55823068309071	DNAH11
GO:0010623	programmed cell death involved in cell development	biological_process	1	893	2	17071	0.00273352990715883	0.0126044237927643	9.55823068309071	DNASE1L3
GO:0032776	DNA methylation on cytosine	biological_process	1	893	2	17071	0.00273352990715883	0.0126044237927643	9.55823068309071	DNMT3L
GO:1902721	negative regulation of prolactin secretion	biological_process	1	893	2	17071	0.00273352990715883	0.0126044237927643	9.55823068309071	DRD2
GO:1903488	negative regulation of lactation	biological_process	1	893	2	17071	0.00273352990715883	0.0126044237927643	9.55823068309071	DRD2
GO:0047757	chondroitin-glucuronate 5-epimerase activity	molecular_function	1	893	2	17071	0.00273352990715883	0.0126044237927643	9.55823068309071	DSE
GO:0033549	MAP kinase phosphatase activity	molecular_function	1	893	2	17071	0.00273352990715883	0.0126044237927643	9.55823068309071	DUSP10
GO:1990264	peptidyl-tyrosine dephosphorylation involved in inactivation of protein kinase activity	biological_process	1	893	2	17071	0.00273352990715883	0.0126044237927643	9.55823068309071	DUSP10
GO:0034057	RNA strand-exchange activity	molecular_function	1	893	2	17071	0.00273352990715883	0.0126044237927643	9.55823068309071	EIF4B
GO:0097010	eukaryotic translation initiation factor 4F complex assembly	biological_process	1	893	2	17071	0.00273352990715883	0.0126044237927643	9.55823068309071	EIF4B
GO:0061572	actin filament bundle organization	biological_process	1	893	2	17071	0.00273352990715883	0.0126044237927643	9.55823068309071	FAM101B
GO:0023030	MHC class Ib protein binding, via antigen binding groove	molecular_function	1	893	2	17071	0.00273352990715883	0.0126044237927643	9.55823068309071	FAM49B
GO:1990834	response to odorant	biological_process	1	893	2	17071	0.00273352990715883	0.0126044237927643	9.55823068309071	FGF13
GO:0046620	regulation of organ growth	biological_process	1	893	2	17071	0.00273352990715883	0.0126044237927643	9.55823068309071	FLVCR1
GO:0004311	farnesyltranstransferase activity	molecular_function	1	893	2	17071	0.00273352990715883	0.0126044237927643	9.55823068309071	FNTB
GO:0004660	protein farnesyltransferase activity	molecular_function	1	893	2	17071	0.00273352990715883	0.0126044237927643	9.55823068309071	FNTB
GO:0005965	protein farnesyltransferase complex	cellular_component	1	893	2	17071	0.00273352990715883	0.0126044237927643	9.55823068309071	FNTB
GO:0018343	protein farnesylation	biological_process	1	893	2	17071	0.00273352990715883	0.0126044237927643	9.55823068309071	FNTB
GO:0038102	activin receptor antagonist activity	molecular_function	1	893	2	17071	0.00273352990715883	0.0126044237927643	9.55823068309071	FST
GO:0006601	creatine biosynthetic process	biological_process	1	893	2	17071	0.00273352990715883	0.0126044237927643	9.55823068309071	GATM
GO:0014889	muscle atrophy	biological_process	1	893	2	17071	0.00273352990715883	0.0126044237927643	9.55823068309071	GATM
GO:0010643	cell communication by chemical coupling	biological_process	1	893	2	17071	0.00273352990715883	0.0126044237927643	9.55823068309071	GJA1
GO:0045844	positive regulation of striated muscle tissue development	biological_process	1	893	2	17071	0.00273352990715883	0.0126044237927643	9.55823068309071	GJA1
GO:0032528	microvillus organization	biological_process	1	893	2	17071	0.00273352990715883	0.0126044237927643	9.55823068309071	GLDN
GO:0036343	psychomotor behavior	biological_process	1	893	2	17071	0.00273352990715883	0.0126044237927643	9.55823068309071	GRPR
GO:0021979	hypothalamus cell differentiation	biological_process	1	893	2	17071	0.00273352990715883	0.0126044237927643	9.55823068309071	HAP1
GO:0032901	positive regulation of neurotrophin production	biological_process	1	893	2	17071	0.00273352990715883	0.0126044237927643	9.55823068309071	HAP1
GO:1902513	regulation of organelle transport along microtubule	biological_process	1	893	2	17071	0.00273352990715883	0.0126044237927643	9.55823068309071	HAP1
GO:0036117	hyaluranon cable	cellular_component	1	893	2	17071	0.00273352990715883	0.0126044237927643	9.55823068309071	HAS3
GO:1900106	positive regulation of hyaluranon cable assembly	biological_process	1	893	2	17071	0.00273352990715883	0.0126044237927643	9.55823068309071	HAS3
GO:0004340	glucokinase activity	molecular_function	1	893	2	17071	0.00273352990715883	0.0126044237927643	9.55823068309071	HK2
GO:0008865	fructokinase activity	molecular_function	1	893	2	17071	0.00273352990715883	0.0126044237927643	9.55823068309071	HK2
GO:0019158	mannokinase activity	molecular_function	1	893	2	17071	0.00273352990715883	0.0126044237927643	9.55823068309071	HK2
GO:0019318	hexose metabolic process	biological_process	1	893	2	17071	0.00273352990715883	0.0126044237927643	9.55823068309071	HK2
GO:0019064	fusion of virus membrane with host plasma membrane	biological_process	1	893	2	17071	0.00273352990715883	0.0126044237927643	9.55823068309071	HYAL2
GO:0004450	isocitrate dehydrogenase (NADP+) activity	molecular_function	1	893	2	17071	0.00273352990715883	0.0126044237927643	9.55823068309071	IDH1
GO:0006097	glyoxylate cycle	biological_process	1	893	2	17071	0.00273352990715883	0.0126044237927643	9.55823068309071	IDH1
GO:1901862	negative regulation of muscle tissue development	biological_process	1	893	2	17071	0.00273352990715883	0.0126044237927643	9.55823068309071	IGFBP5
GO:0042007	interleukin-18 binding	molecular_function	1	893	2	17071	0.00273352990715883	0.0126044237927643	9.55823068309071	IL18BP
GO:0042015	interleukin-20 binding	molecular_function	1	893	2	17071	0.00273352990715883	0.0126044237927643	9.55823068309071	IL20RA
GO:0002067	glandular epithelial cell differentiation	biological_process	1	893	2	17071	0.00273352990715883	0.0126044237927643	9.55823068309071	IL31RA
GO:0001851	complement component C3b binding	molecular_function	1	893	2	17071	0.00273352990715883	0.0126044237927643	9.55823068309071	ITGAM
GO:0015079	potassium ion transmembrane transporter activity	molecular_function	1	893	2	17071	0.00273352990715883	0.0126044237927643	9.55823068309071	KCNA1
GO:0050976	detection of mechanical stimulus involved in sensory perception of touch	biological_process	1	893	2	17071	0.00273352990715883	0.0126044237927643	9.55823068309071	KCNA1
GO:0045188	regulation of circadian sleep/wake cycle, non-REM sleep	biological_process	1	893	2	17071	0.00273352990715883	0.0126044237927643	9.55823068309071	KCNA2
GO:0086013	membrane repolarization during cardiac muscle cell action potential	biological_process	1	893	2	17071	0.00273352990715883	0.0126044237927643	9.55823068309071	KCNIP2
GO:0097623	potassium ion export across plasma membrane	biological_process	1	893	2	17071	0.00273352990715883	0.0126044237927643	9.55823068309071	KCNIP2
GO:0000022	mitotic spindle elongation	biological_process	1	893	2	17071	0.00273352990715883	0.0126044237927643	9.55823068309071	KIF23
GO:0097149	centralspindlin complex	cellular_component	1	893	2	17071	0.00273352990715883	0.0126044237927643	9.55823068309071	KIF23
GO:0070831	basement membrane assembly	biological_process	1	893	2	17071	0.00273352990715883	0.0126044237927643	9.55823068309071	LAMC2
GO:0010899	regulation of phosphatidylcholine catabolic process	biological_process	1	893	2	17071	0.00273352990715883	0.0126044237927643	9.55823068309071	LDLR
GO:1903979	negative regulation of microglial cell activation	biological_process	1	893	2	17071	0.00273352990715883	0.0126044237927643	9.55823068309071	LDLR
GO:0032310	prostaglandin secretion	biological_process	1	893	2	17071	0.00273352990715883	0.0126044237927643	9.55823068309071	LEP
GO:0032817	regulation of natural killer cell proliferation	biological_process	1	893	2	17071	0.00273352990715883	0.0126044237927643	9.55823068309071	LEP
GO:0038108	negative regulation of appetite by leptin-mediated signaling pathway	biological_process	1	893	2	17071	0.00273352990715883	0.0126044237927643	9.55823068309071	LEP
GO:0042269	regulation of natural killer cell mediated cytotoxicity	biological_process	1	893	2	17071	0.00273352990715883	0.0126044237927643	9.55823068309071	LEP
GO:0072604	interleukin-6 secretion	biological_process	1	893	2	17071	0.00273352990715883	0.0126044237927643	9.55823068309071	LEP
GO:0098868	bone growth	biological_process	1	893	2	17071	0.00273352990715883	0.0126044237927643	9.55823068309071	LEP
GO:0021514	ventral spinal cord interneuron differentiation	biological_process	1	893	2	17071	0.00273352990715883	0.0126044237927643	9.55823068309071	LMO4
GO:1903243	negative regulation of cardiac muscle hypertrophy in response to stress	biological_process	1	893	2	17071	0.00273352990715883	0.0126044237927643	9.55823068309071	LOC102270092
GO:0048244	phytanoyl-CoA dioxygenase activity	molecular_function	1	893	2	17071	0.00273352990715883	0.0126044237927643	9.55823068309071	LOC102270224
GO:2001252	positive regulation of chromosome organization	biological_process	1	893	2	17071	0.00273352990715883	0.0126044237927643	9.55823068309071	LOC102271501
GO:2001037	positive regulation of tongue muscle cell differentiation	biological_process	1	893	2	17071	0.00273352990715883	0.0126044237927643	9.55823068309071	LOC102272258
GO:0005234	extracellularly glutamate-gated ion channel activity	molecular_function	1	893	2	17071	0.00273352990715883	0.0126044237927643	9.55823068309071	LOC102273202
GO:0006638	neutral lipid metabolic process	biological_process	1	893	2	17071	0.00273352990715883	0.0126044237927643	9.55823068309071	LOC102273949
GO:0047057	vitamin-K-epoxide reductase (warfarin-sensitive) activity	molecular_function	1	893	2	17071	0.00273352990715883	0.0126044237927643	9.55823068309071	LOC102276117
GO:0016482	cytosolic transport	biological_process	1	893	2	17071	0.00273352990715883	0.0126044237927643	9.55823068309071	LOC102276325
GO:0033206	meiotic cytokinesis	biological_process	1	893	2	17071	0.00273352990715883	0.0126044237927643	9.55823068309071	LOC102276325
GO:0033981	D-dopachrome decarboxylase activity	molecular_function	1	893	2	17071	0.00273352990715883	0.0126044237927643	9.55823068309071	LOC102276387
GO:0030492	hemoglobin binding	molecular_function	1	893	2	17071	0.00273352990715883	0.0126044237927643	9.55823068309071	LOC102279172
GO:0008465	glycerate dehydrogenase activity	molecular_function	1	893	2	17071	0.00273352990715883	0.0126044237927643	9.55823068309071	LOC102283815
GO:0016618	hydroxypyruvate reductase activity	molecular_function	1	893	2	17071	0.00273352990715883	0.0126044237927643	9.55823068309071	LOC102283815
GO:0030267	glyoxylate reductase (NADP) activity	molecular_function	1	893	2	17071	0.00273352990715883	0.0126044237927643	9.55823068309071	LOC102283815
GO:0046487	glyoxylate metabolic process	biological_process	1	893	2	17071	0.00273352990715883	0.0126044237927643	9.55823068309071	LOC102283815
GO:0033762	response to glucagon	biological_process	1	893	2	17071	0.00273352990715883	0.0126044237927643	9.55823068309071	LOC102284536
GO:1901879	regulation of protein depolymerization	biological_process	1	893	2	17071	0.00273352990715883	0.0126044237927643	9.55823068309071	LOC106701278
GO:0070478	nuclear-transcribed mRNA catabolic process, 3'-5' exonucleolytic nonsense-mediated decay	biological_process	1	893	2	17071	0.00273352990715883	0.0126044237927643	9.55823068309071	LOC106701664
GO:0006642	triglyceride mobilization	biological_process	1	893	2	17071	0.00273352990715883	0.0126044237927643	9.55823068309071	LPIN1
GO:0071953	elastic fiber	cellular_component	1	893	2	17071	0.00273352990715883	0.0126044237927643	9.55823068309071	LTBP2
GO:0045298	tubulin complex	cellular_component	1	893	2	17071	0.00273352990715883	0.0126044237927643	9.55823068309071	MAPT
GO:0051654	establishment of mitochondrion localization	biological_process	1	893	2	17071	0.00273352990715883	0.0126044237927643	9.55823068309071	MARK1
GO:0004485	methylcrotonoyl-CoA carboxylase activity	molecular_function	1	893	2	17071	0.00273352990715883	0.0126044237927643	9.55823068309071	MCCC1
GO:1905202	methylcrotonoyl-CoA carboxylase complex	cellular_component	1	893	2	17071	0.00273352990715883	0.0126044237927643	9.55823068309071	MCCC1
GO:0007144	female meiosis I	biological_process	1	893	2	17071	0.00273352990715883	0.0126044237927643	9.55823068309071	MEIOB
GO:0016278	lysine N-methyltransferase activity	molecular_function	1	893	2	17071	0.00273352990715883	0.0126044237927643	9.55823068309071	METTL12
GO:0072697	protein localization to cell cortex	biological_process	1	893	2	17071	0.00273352990715883	0.0126044237927643	9.55823068309071	MEX3B
GO:0000105	histidine biosynthetic process	biological_process	1	893	2	17071	0.00273352990715883	0.0126044237927643	9.55823068309071	MTHFD1
GO:0022840	leak channel activity	molecular_function	1	893	2	17071	0.00273352990715883	0.0126044237927643	9.55823068309071	NALCN
GO:0032010	phagolysosome	cellular_component	1	893	2	17071	0.00273352990715883	0.0126044237927643	9.55823068309071	NCF4
GO:1902749	regulation of cell cycle G2/M phase transition	biological_process	1	893	2	17071	0.00273352990715883	0.0126044237927643	9.55823068309071	NEK10
GO:1902911	protein kinase complex	cellular_component	1	893	2	17071	0.00273352990715883	0.0126044237927643	9.55823068309071	NEK10
GO:0051299	centrosome separation	biological_process	1	893	2	17071	0.00273352990715883	0.0126044237927643	9.55823068309071	NEK2
GO:0043121	neurotrophin binding	molecular_function	1	893	2	17071	0.00273352990715883	0.0126044237927643	9.55823068309071	NGFR
GO:0004379	glycylpeptide N-tetradecanoyltransferase activity	molecular_function	1	893	2	17071	0.00273352990715883	0.0126044237927643	9.55823068309071	NMT2
GO:0018008	N-terminal peptidyl-glycine N-myristoylation	biological_process	1	893	2	17071	0.00273352990715883	0.0126044237927643	9.55823068309071	NMT2
GO:0005006	epidermal growth factor-activated receptor activity	molecular_function	1	893	2	17071	0.00273352990715883	0.0126044237927643	9.55823068309071	NRG2
GO:0090128	regulation of synapse maturation	biological_process	1	893	2	17071	0.00273352990715883	0.0126044237927643	9.55823068309071	NRG2
GO:0019144	ADP-sugar diphosphatase activity	molecular_function	1	893	2	17071	0.00273352990715883	0.0126044237927643	9.55823068309071	NUDT5
GO:0019303	D-ribose catabolic process	biological_process	1	893	2	17071	0.00273352990715883	0.0126044237927643	9.55823068309071	NUDT5
GO:0044715	8-oxo-dGDP phosphatase activity	molecular_function	1	893	2	17071	0.00273352990715883	0.0126044237927643	9.55823068309071	NUDT5
GO:0004020	adenylylsulfate kinase activity	molecular_function	1	893	2	17071	0.00273352990715883	0.0126044237927643	9.55823068309071	PAPSS2
GO:0004781	sulfate adenylyltransferase (ATP) activity	molecular_function	1	893	2	17071	0.00273352990715883	0.0126044237927643	9.55823068309071	PAPSS2
GO:0008038	neuron recognition	biological_process	1	893	2	17071	0.00273352990715883	0.0126044237927643	9.55823068309071	PCDH12
GO:0001735	prenylcysteine oxidase activity	molecular_function	1	893	2	17071	0.00273352990715883	0.0126044237927643	9.55823068309071	PCYOX1
GO:0030328	prenylcysteine catabolic process	biological_process	1	893	2	17071	0.00273352990715883	0.0126044237927643	9.55823068309071	PCYOX1
GO:0004118	cGMP-stimulated cyclic-nucleotide phosphodiesterase activity	molecular_function	1	893	2	17071	0.00273352990715883	0.0126044237927643	9.55823068309071	PDE10A
GO:0071305	cellular response to vitamin D	biological_process	1	893	2	17071	0.00273352990715883	0.0126044237927643	9.55823068309071	PHEX
GO:0036313	phosphatidylinositol 3-kinase catalytic subunit binding	molecular_function	1	893	2	17071	0.00273352990715883	0.0126044237927643	9.55823068309071	PIK3IP1
GO:0001581	detection of chemical stimulus involved in sensory perception of sour taste	biological_process	1	893	2	17071	0.00273352990715883	0.0126044237927643	9.55823068309071	PKD2L1
GO:0046338	phosphatidylethanolamine catabolic process	biological_process	1	893	2	17071	0.00273352990715883	0.0126044237927643	9.55823068309071	PLA2G15
GO:0031999	negative regulation of fatty acid beta-oxidation	biological_process	1	893	2	17071	0.00273352990715883	0.0126044237927643	9.55823068309071	PLIN5
GO:0035359	negative regulation of peroxisome proliferator activated receptor signaling pathway	biological_process	1	893	2	17071	0.00273352990715883	0.0126044237927643	9.55823068309071	PLIN5
GO:0086023	adenylate cyclase-activating adrenergic receptor signaling pathway involved in heart process	biological_process	1	893	2	17071	0.00273352990715883	0.0126044237927643	9.55823068309071	PLN
GO:1901877	negative regulation of calcium ion binding	biological_process	1	893	2	17071	0.00273352990715883	0.0126044237927643	9.55823068309071	PLN
GO:1902081	negative regulation of calcium ion import into sarcoplasmic reticulum	biological_process	1	893	2	17071	0.00273352990715883	0.0126044237927643	9.55823068309071	PLN
GO:0008366	axon ensheathment	biological_process	1	893	2	17071	0.00273352990715883	0.0126044237927643	9.55823068309071	PLP1
GO:0010593	negative regulation of lamellipodium assembly	biological_process	1	893	2	17071	0.00273352990715883	0.0126044237927643	9.55823068309071	PLXNB3
GO:0051022	Rho GDP-dissociation inhibitor binding	molecular_function	1	893	2	17071	0.00273352990715883	0.0126044237927643	9.55823068309071	PLXNB3
GO:0070996	type 1 melanocortin receptor binding	molecular_function	1	893	2	17071	0.00273352990715883	0.0126044237927643	9.55823068309071	POMC
GO:2000852	regulation of corticosterone secretion	biological_process	1	893	2	17071	0.00273352990715883	0.0126044237927643	9.55823068309071	POMC
GO:0097363	protein O-GlcNAc transferase activity	molecular_function	1	893	2	17071	0.00273352990715883	0.0126044237927643	9.55823068309071	POMGNT2
GO:0033857	diphosphoinositol-pentakisphosphate kinase activity	molecular_function	1	893	2	17071	0.00273352990715883	0.0126044237927643	9.55823068309071	PPIP5K1
GO:0102092	5-diphosphoinositol pentakisphosphate 3-kinase activity	molecular_function	1	893	2	17071	0.00273352990715883	0.0126044237927643	9.55823068309071	PPIP5K1
GO:0004657	proline dehydrogenase activity	molecular_function	1	893	2	17071	0.00273352990715883	0.0126044237927643	9.55823068309071	PRODH
GO:0008615	pyridoxine biosynthetic process	biological_process	1	893	2	17071	0.00273352990715883	0.0126044237927643	9.55823068309071	PSAT1
GO:0014827	intestine smooth muscle contraction	biological_process	1	893	2	17071	0.00273352990715883	0.0126044237927643	9.55823068309071	PTGER3
GO:0007185	transmembrane receptor protein tyrosine phosphatase signaling pathway	biological_process	1	893	2	17071	0.00273352990715883	0.0126044237927643	9.55823068309071	PTPRU
GO:0016603	glutaminyl-peptide cyclotransferase activity	molecular_function	1	893	2	17071	0.00273352990715883	0.0126044237927643	9.55823068309071	QPCT
GO:0017186	peptidyl-pyroglutamic acid biosynthetic process, using glutaminyl-peptide cyclotransferase	biological_process	1	893	2	17071	0.00273352990715883	0.0126044237927643	9.55823068309071	QPCT
GO:0034632	retinol transmembrane transporter activity	molecular_function	1	893	2	17071	0.00273352990715883	0.0126044237927643	9.55823068309071	RBP4
GO:0072537	fibroblast activation	biological_process	1	893	2	17071	0.00273352990715883	0.0126044237927643	9.55823068309071	RGCC
GO:0090272	negative regulation of fibroblast growth factor production	biological_process	1	893	2	17071	0.00273352990715883	0.0126044237927643	9.55823068309071	RGCC
GO:0072590	N-acetyl-L-aspartate-L-glutamate ligase activity	molecular_function	1	893	2	17071	0.00273352990715883	0.0126044237927643	9.55823068309071	RIMKLA
GO:0021891	olfactory bulb interneuron development	biological_process	1	893	2	17071	0.00273352990715883	0.0126044237927643	9.55823068309071	ROBO2
GO:0061364	apoptotic process involved in luteolysis	biological_process	1	893	2	17071	0.00273352990715883	0.0126044237927643	9.55823068309071	ROBO2
GO:0036315	cellular response to sterol	biological_process	1	893	2	17071	0.00273352990715883	0.0126044237927643	9.55823068309071	RORC
GO:0098531	transcription factor activity, direct ligand regulated sequence-specific DNA binding	molecular_function	1	893	2	17071	0.00273352990715883	0.0126044237927643	9.55823068309071	RORC
GO:0000461	endonucleolytic cleavage to generate mature 3'-end of SSU-rRNA from (SSU-rRNA, 5.8S rRNA, LSU-rRNA)	biological_process	1	893	2	17071	0.00273352990715883	0.0126044237927643	9.55823068309071	RPS21
GO:2000381	negative regulation of mesoderm development	biological_process	1	893	2	17071	0.00273352990715883	0.0126044237927643	9.55823068309071	RPS6KA6
GO:0070488	neutrophil aggregation	biological_process	1	893	2	17071	0.00273352990715883	0.0126044237927643	9.55823068309071	S100A9
GO:1903966	monounsaturated fatty acid biosynthetic process	biological_process	1	893	2	17071	0.00273352990715883	0.0126044237927643	9.55823068309071	SCD
GO:0048627	myoblast development	biological_process	1	893	2	17071	0.00273352990715883	0.0126044237927643	9.55823068309071	SDC1
GO:1903553	positive regulation of extracellular exosome assembly	biological_process	1	893	2	17071	0.00273352990715883	0.0126044237927643	9.55823068309071	SDC1
GO:0003350	pulmonary myocardium development	biological_process	1	893	2	17071	0.00273352990715883	0.0126044237927643	9.55823068309071	SEMA3C
GO:1905312	positive regulation of cardiac neural crest cell migration involved in outflow tract morphogenesis	biological_process	1	893	2	17071	0.00273352990715883	0.0126044237927643	9.55823068309071	SEMA3C
GO:0030382	sperm mitochondrion organization	biological_process	1	893	2	17071	0.00273352990715883	0.0126044237927643	9.55823068309071	SEPT4
GO:2000098	negative regulation of smooth muscle cell-matrix adhesion	biological_process	1	893	2	17071	0.00273352990715883	0.0126044237927643	9.55823068309071	SERPINE1
GO:0016684	oxidoreductase activity, acting on peroxide as acceptor	molecular_function	1	893	2	17071	0.00273352990715883	0.0126044237927643	9.55823068309071	SESN2
GO:1902174	positive regulation of keratinocyte apoptotic process	biological_process	1	893	2	17071	0.00273352990715883	0.0126044237927643	9.55823068309071	SFRP4
GO:0043482	cellular pigment accumulation	biological_process	1	893	2	17071	0.00273352990715883	0.0126044237927643	9.55823068309071	SHROOM3
GO:0030910	olfactory placode formation	biological_process	1	893	2	17071	0.00273352990715883	0.0126044237927643	9.55823068309071	SIX4
GO:0046661	male sex differentiation	biological_process	1	893	2	17071	0.00273352990715883	0.0126044237927643	9.55823068309071	SIX4
GO:0061055	myotome development	biological_process	1	893	2	17071	0.00273352990715883	0.0126044237927643	9.55823068309071	SIX4
GO:0061197	fungiform papilla morphogenesis	biological_process	1	893	2	17071	0.00273352990715883	0.0126044237927643	9.55823068309071	SIX4
GO:0098528	skeletal muscle fiber differentiation	biological_process	1	893	2	17071	0.00273352990715883	0.0126044237927643	9.55823068309071	SIX4
GO:0015881	creatine transmembrane transport	biological_process	1	893	2	17071	0.00273352990715883	0.0126044237927643	9.55823068309071	SLC16A12
GO:0042723	thiamine-containing compound metabolic process	biological_process	1	893	2	17071	0.00273352990715883	0.0126044237927643	9.55823068309071	SLC19A3
GO:0071934	thiamine transmembrane transport	biological_process	1	893	2	17071	0.00273352990715883	0.0126044237927643	9.55823068309071	SLC19A3
GO:0005275	amine transmembrane transporter activity	molecular_function	1	893	2	17071	0.00273352990715883	0.0126044237927643	9.55823068309071	SLC22A16
GO:0015226	carnitine transmembrane transporter activity	molecular_function	1	893	2	17071	0.00273352990715883	0.0126044237927643	9.55823068309071	SLC22A16
GO:0046717	acid secretion	biological_process	1	893	2	17071	0.00273352990715883	0.0126044237927643	9.55823068309071	SLC22A16
GO:0015217	ADP transmembrane transporter activity	molecular_function	1	893	2	17071	0.00273352990715883	0.0126044237927643	9.55823068309071	SLC25A17
GO:0015228	coenzyme A transmembrane transporter activity	molecular_function	1	893	2	17071	0.00273352990715883	0.0126044237927643	9.55823068309071	SLC25A17
GO:0015230	FAD transmembrane transporter activity	molecular_function	1	893	2	17071	0.00273352990715883	0.0126044237927643	9.55823068309071	SLC25A17
GO:0080122	AMP transmembrane transporter activity	molecular_function	1	893	2	17071	0.00273352990715883	0.0126044237927643	9.55823068309071	SLC25A17
GO:0001579	medium-chain fatty acid transport	biological_process	1	893	2	17071	0.00273352990715883	0.0126044237927643	9.55823068309071	SLC27A4
GO:0042760	very long-chain fatty acid catabolic process	biological_process	1	893	2	17071	0.00273352990715883	0.0126044237927643	9.55823068309071	SLC27A4
GO:0044316	cone cell pedicle	cellular_component	1	893	2	17071	0.00273352990715883	0.0126044237927643	9.55823068309071	SLC32A1
GO:0051286	cell tip	cellular_component	1	893	2	17071	0.00273352990715883	0.0126044237927643	9.55823068309071	SLC32A1
GO:0008506	sucrose:proton symporter activity	molecular_function	1	893	2	17071	0.00273352990715883	0.0126044237927643	9.55823068309071	SLC45A3
GO:0015770	sucrose transport	biological_process	1	893	2	17071	0.00273352990715883	0.0126044237927643	9.55823068309071	SLC45A3
GO:0048713	regulation of oligodendrocyte differentiation	biological_process	1	893	2	17071	0.00273352990715883	0.0126044237927643	9.55823068309071	SLC45A3
GO:0030003	cellular cation homeostasis	biological_process	1	893	2	17071	0.00273352990715883	0.0126044237927643	9.55823068309071	SLC4A11
GO:0032218	riboflavin transport	biological_process	1	893	2	17071	0.00273352990715883	0.0126044237927643	9.55823068309071	SLC52A3
GO:0008269	JAK pathway signal transduction adaptor activity	molecular_function	1	893	2	17071	0.00273352990715883	0.0126044237927643	9.55823068309071	SOCS2
GO:0002153	steroid receptor RNA activator RNA binding	molecular_function	1	893	2	17071	0.00273352990715883	0.0126044237927643	9.55823068309071	SRA1
GO:0008211	glucocorticoid metabolic process	biological_process	1	893	2	17071	0.00273352990715883	0.0126044237927643	9.55823068309071	STAR
GO:0061723	glycophagy	biological_process	1	893	2	17071	0.00273352990715883	0.0126044237927643	9.55823068309071	STBD1
GO:0008823	cupric reductase activity	molecular_function	1	893	2	17071	0.00273352990715883	0.0126044237927643	9.55823068309071	STEAP4
GO:0015677	copper ion import	biological_process	1	893	2	17071	0.00273352990715883	0.0126044237927643	9.55823068309071	STEAP4
GO:0052851	ferric-chelate reductase (NADPH) activity	molecular_function	1	893	2	17071	0.00273352990715883	0.0126044237927643	9.55823068309071	STEAP4
GO:0098706	ferric iron import across cell outer membrane	biological_process	1	893	2	17071	0.00273352990715883	0.0126044237927643	9.55823068309071	STEAP4
GO:0036438	maintenance of lens transparency	biological_process	1	893	2	17071	0.00273352990715883	0.0126044237927643	9.55823068309071	STK39
GO:0038146	chemokine (C-X-C motif) ligand 12 signaling pathway	biological_process	1	893	2	17071	0.00273352990715883	0.0126044237927643	9.55823068309071	STK39
GO:0002001	renin secretion into blood stream	biological_process	1	893	2	17071	0.00273352990715883	0.0126044237927643	9.55823068309071	SUCNR1
GO:0060025	regulation of synaptic activity	biological_process	1	893	2	17071	0.00273352990715883	0.0126044237927643	9.55823068309071	SYBU
GO:0097444	spine apparatus	cellular_component	1	893	2	17071	0.00273352990715883	0.0126044237927643	9.55823068309071	SYNPO
GO:0098886	modification of dendritic spine	biological_process	1	893	2	17071	0.00273352990715883	0.0126044237927643	9.55823068309071	SYNPO
GO:0030348	syntaxin-3 binding	molecular_function	1	893	2	17071	0.00273352990715883	0.0126044237927643	9.55823068309071	SYT4
GO:0099183	trans-synaptic signaling by BDNF, modulating synaptic transmission	biological_process	1	893	2	17071	0.00273352990715883	0.0126044237927643	9.55823068309071	SYT4
GO:1990769	proximal neuron projection	cellular_component	1	893	2	17071	0.00273352990715883	0.0126044237927643	9.55823068309071	SYT5
GO:0003166	bundle of His development	biological_process	1	893	2	17071	0.00273352990715883	0.0126044237927643	9.55823068309071	TBX5
GO:0003218	cardiac left ventricle formation	biological_process	1	893	2	17071	0.00273352990715883	0.0126044237927643	9.55823068309071	TBX5
GO:0030916	otic vesicle formation	biological_process	1	893	2	17071	0.00273352990715883	0.0126044237927643	9.55823068309071	TCAP
GO:0048608	reproductive structure development	biological_process	1	893	2	17071	0.00273352990715883	0.0126044237927643	9.55823068309071	TCF21
GO:0072277	metanephric glomerular capillary formation	biological_process	1	893	2	17071	0.00273352990715883	0.0126044237927643	9.55823068309071	TCF21
GO:1902490	regulation of sperm capacitation	biological_process	1	893	2	17071	0.00273352990715883	0.0126044237927643	9.55823068309071	TCP11
GO:0098942	retrograde trans-synaptic signaling by trans-synaptic protein complex	biological_process	1	893	2	17071	0.00273352990715883	0.0126044237927643	9.55823068309071	TENM2
GO:0032417	positive regulation of sodium:proton antiporter activity	biological_process	1	893	2	17071	0.00273352990715883	0.0126044237927643	9.55823068309071	TESC
GO:0004998	transferrin receptor activity	molecular_function	1	893	2	17071	0.00273352990715883	0.0126044237927643	9.55823068309071	TFRC
GO:0033570	transferrin transmembrane transporter activity	molecular_function	1	893	2	17071	0.00273352990715883	0.0126044237927643	9.55823068309071	TFRC
GO:0002753	cytoplasmic pattern recognition receptor signaling pathway	biological_process	1	893	2	17071	0.00273352990715883	0.0126044237927643	9.55823068309071	TIFA
GO:1903012	positive regulation of bone development	biological_process	1	893	2	17071	0.00273352990715883	0.0126044237927643	9.55823068309071	TMEM119
GO:0006931	substrate-dependent cell migration, cell attachment to substrate	biological_process	1	893	2	17071	0.00273352990715883	0.0126044237927643	9.55823068309071	TNFRSF12A
GO:0071812	positive regulation of fever generation by positive regulation of prostaglandin secretion	biological_process	1	893	2	17071	0.00273352990715883	0.0126044237927643	9.55823068309071	TNFSF11
GO:0071848	positive regulation of ERK1 and ERK2 cascade via TNFSF11-mediated signaling	biological_process	1	893	2	17071	0.00273352990715883	0.0126044237927643	9.55823068309071	TNFSF11
GO:1901856	negative regulation of cellular respiration	biological_process	1	893	2	17071	0.00273352990715883	0.0126044237927643	9.55823068309071	TRAP1
GO:0045659	negative regulation of neutrophil differentiation	biological_process	1	893	2	17071	0.00273352990715883	0.0126044237927643	9.55823068309071	TRIB1
GO:1902186	regulation of viral release from host cell	biological_process	1	893	2	17071	0.00273352990715883	0.0126044237927643	9.55823068309071	TRIM62
GO:0050951	sensory perception of temperature stimulus	biological_process	1	893	2	17071	0.00273352990715883	0.0126044237927643	9.55823068309071	TRPM3
GO:0031493	nucleosomal histone binding	molecular_function	1	893	2	17071	0.00273352990715883	0.0126044237927643	9.55823068309071	UHRF1
GO:0044729	hemi-methylated DNA-binding	molecular_function	1	893	2	17071	0.00273352990715883	0.0126044237927643	9.55823068309071	UHRF1
GO:0038007	netrin-activated signaling pathway	biological_process	1	893	2	17071	0.00273352990715883	0.0126044237927643	9.55823068309071	UNC5A
GO:0004850	uridine phosphorylase activity	molecular_function	1	893	2	17071	0.00273352990715883	0.0126044237927643	9.55823068309071	UPP1
GO:0046108	uridine metabolic process	biological_process	1	893	2	17071	0.00273352990715883	0.0126044237927643	9.55823068309071	UPP1
GO:0019785	ISG15-specific protease activity	molecular_function	1	893	2	17071	0.00273352990715883	0.0126044237927643	9.55823068309071	USP43
GO:0034447	very-low-density lipoprotein particle clearance	biological_process	1	893	2	17071	0.00273352990715883	0.0126044237927643	9.55823068309071	VLDLR
GO:0038025	reelin receptor activity	molecular_function	1	893	2	17071	0.00273352990715883	0.0126044237927643	9.55823068309071	VLDLR
GO:1903892	negative regulation of ATF6-mediated unfolded protein response	biological_process	1	893	2	17071	0.00273352990715883	0.0126044237927643	9.55823068309071	WFS1
GO:0030018	Z disc	cellular_component	12	893	103	17071	0.00274777521706116	0.0126545824334753	2.22716054751628	AHNAK2; CFL2; CRYAB; KRT19; LDB3; MYOM1; MYOM2; PGM5; SYNC; SYNPO; TCAP; XIRP2
GO:0045503	dynein light chain binding	molecular_function	5	893	28	17071	0.00281710487280485	0.0129579927931464	3.41365381538954	DNAH10; DNAH11; DNAH2; DNAI1; DNHD1
GO:0014069	postsynaptic density	cellular_component	20	893	207	17071	0.00284992661927797	0.0130929391628931	1.84700109818178	ADGRA1; CAMK1; DLG2; FRMPD4; GRASP; GRIN3A; KCNH1; LIN7B; LOC102266026; LOC102268707; LOC102268992; LOC102273202; LOC102276325; PRRT2; RPS14; RPS27; SAMD14; SRCIN1; SYNDIG1; SYNPO
GO:0007166	cell surface receptor signaling pathway	biological_process	15	893	142	17071	0.00310200634528964	0.0141643006155271	2.01934451051212	ADAP1; ADGRA1; ADGRD1; ADGRG2; ADGRG6; ANXA1; CLCF1; GIPR; IL13RA1; LOC102268707; LOC102268992; ROM1; RTN4RL2; TSPAN15; TSPAN7
GO:0005789	endoplasmic reticulum membrane	cellular_component	55	893	736	17071	0.00310550761391306	0.0141643006155271	1.42853991187497	ABCB6; AGPAT2; ATP10A; CFTR; CHPT1; CLCN4; COPZ2; DEGS2; DHCR24; DIO1; DMPK; ELOVL6; ERLIN2; FAM57B; FAM69C; FLRT3; FMO2; FZD9; GPAT3; HACD2; HSD17B12; ILDR2; KCNA2; LOC102266351; LOC102270768; LOC102272258; LOC102273949; LOC102275918; LOC102276117; LOC102278627; LOC102282095; LOC102287215; LOC102287765; LOC106701278; LOC106701670; LPIN1; LRAT; MGST1; MMP23B; MOXD1; PMEL; POMGNT2; RDH10; RNF19B; …
GO:0006637	acyl-CoA metabolic process	biological_process	4	893	20	17071	0.00310951250873068	0.0141643006155271	3.82329227323628	ACOT6; ACOT7; ACSM1; LOC102270337
GO:0098632	cell-cell adhesion mediator activity	molecular_function	4	893	20	17071	0.00310951250873068	0.0141643006155271	3.82329227323628	CNTN2; EMB; LRRC4C; PLXNB3
GO:0019432	triglyceride biosynthetic process	biological_process	4	893	20	17071	0.00310951250873068	0.0141643006155271	3.82329227323628	DGAT2; GPAT3; LPIN1; LPL
GO:0014059	regulation of dopamine secretion	biological_process	4	893	20	17071	0.00310951250873068	0.0141643006155271	3.82329227323628	KCNA2; SNCG; SYT4; SYT5
GO:0050919	negative chemotaxis	biological_process	4	893	20	17071	0.00310951250873068	0.0141643006155271	3.82329227323628	SEMA3C; SEMA3E; SEMA6D; SLIT1
GO:0033540	fatty acid beta-oxidation using acyl-CoA oxidase	biological_process	3	893	13	17071	0.00363717493674164	0.0164482592205476	4.4114910845034	ACAA1; ACOX2; AMACR
GO:0034361	very-low-density lipoprotein particle	cellular_component	3	893	13	17071	0.00363717493674164	0.0164482592205476	4.4114910845034	APOE; LPL; VLDLR
GO:0070372	regulation of ERK1 and ERK2 cascade	biological_process	3	893	13	17071	0.00363717493674164	0.0164482592205476	4.4114910845034	CLCF1; FAM83D; NEK10
GO:2001238	positive regulation of extrinsic apoptotic signaling pathway	biological_process	3	893	13	17071	0.00363717493674164	0.0164482592205476	4.4114910845034	HYAL2; ITM2C; TNFRSF12A
GO:0055003	cardiac myofibril assembly	biological_process	3	893	13	17071	0.00363717493674164	0.0164482592205476	4.4114910845034	MYOM1; MYOM2; TCAP
GO:0048791	calcium ion-regulated exocytosis of neurotransmitter	biological_process	3	893	13	17071	0.00363717493674164	0.0164482592205476	4.4114910845034	RIMS3; SYT4; SYT5
GO:0005788	endoplasmic reticulum lumen	cellular_component	15	893	145	17071	0.00382093152047159	0.0172584863628993	1.97756496891532	ADAMTS5; CALR3; COL13A1; COL20A1; COL22A1; COL28A1; COL4A6; COL5A3; COL7A1; COL8A1; LOC106701596; P4HA1; P4HA3; SERPINH1; WFS1
GO:0031225	anchored component of membrane	cellular_component	10	893	83	17071	0.00387761252574945	0.0174934788376548	2.3031881164074	CDH13; EFNA4; GFRA3; LPL; LYPD6; NTM; PLAUR; TECTA; TECTB; XPNPEP2
GO:0008569	ATP-dependent microtubule motor activity, minus-end-directed	molecular_function	4	893	21	17071	0.00390780288824484	0.017524490756592	3.64123073641551	DNAH10; DNAH11; DNAH2; DNHD1
GO:1900745	positive regulation of p38MAPK cascade	biological_process	4	893	21	17071	0.00390780288824484	0.017524490756592	3.64123073641551	GADD45B; GADD45G; LEP; MFHAS1
GO:0006641	triglyceride metabolic process	biological_process	4	893	21	17071	0.00390780288824484	0.017524490756592	3.64123073641551	GK; INSIG1; LOC102272527; LPL
GO:0006693	prostaglandin metabolic process	biological_process	4	893	21	17071	0.00390780288824484	0.017524490756592	3.64123073641551	LOC102272022; LOC102272594; LOC102272882; LOC102284205
GO:0072593	reactive oxygen species metabolic process	biological_process	4	893	21	17071	0.00390780288824484	0.017524490756592	3.64123073641551	LOC102279077; PLA2R1; SESN1; SESN2
GO:0008202	steroid metabolic process	biological_process	5	893	30	17071	0.00406185341720829	0.0181719585022247	3.18607689436357	DHCR24; LOC102272022; LOC102272594; LOC102272882; LOC102284205
GO:0048167	regulation of synaptic plasticity	biological_process	5	893	30	17071	0.00406185341720829	0.0181719585022247	3.18607689436357	ITPKA; LOC102268707; LOC102268992; RIMS3; YWHAG
GO:0008206	bile acid metabolic process	biological_process	2	893	7	17071	0.00426033624366779	0.0183604857840637	5.46184610462326	ACAA1; AMACR
GO:0006696	ergosterol biosynthetic process	biological_process	2	893	7	17071	0.00426033624366779	0.0183604857840637	5.46184610462326	ACAT2; HADHB
GO:0055117	regulation of cardiac muscle contraction	biological_process	2	893	7	17071	0.00426033624366779	0.0183604857840637	5.46184610462326	ADRA1A; ADRA1B
GO:0071383	cellular response to steroid hormone stimulus	biological_process	2	893	7	17071	0.00426033624366779	0.0183604857840637	5.46184610462326	ADTRP; MGARP
GO:0051256	mitotic spindle midzone assembly	biological_process	2	893	7	17071	0.00426033624366779	0.0183604857840637	5.46184610462326	AURKB; KIF23
GO:0050650	chondroitin sulfate proteoglycan biosynthetic process	biological_process	2	893	7	17071	0.00426033624366779	0.0183604857840637	5.46184610462326	B3GAT2; XYLT1
GO:0045475	locomotor rhythm	biological_process	2	893	7	17071	0.00426033624366779	0.0183604857840637	5.46184610462326	CIART; USP2
GO:0043394	proteoglycan binding	molecular_function	2	893	7	17071	0.00426033624366779	0.0183604857840637	5.46184610462326	COL5A3; NID1
GO:0003417	growth plate cartilage development	biological_process	2	893	7	17071	0.00426033624366779	0.0183604857840637	5.46184610462326	COMP; THBS3
GO:0042403	thyroid hormone metabolic process	biological_process	2	893	7	17071	0.00426033624366779	0.0183604857840637	5.46184610462326	DIO1; DIO3
GO:0032933	SREBP signaling pathway	biological_process	2	893	7	17071	0.00426033624366779	0.0183604857840637	5.46184610462326	ERLIN2; INSIG1
GO:0050291	sphingosine N-acyltransferase activity	molecular_function	2	893	7	17071	0.00426033624366779	0.0183604857840637	5.46184610462326	FAM57B; LOC102282095
GO:1902533	positive regulation of intracellular signal transduction	biological_process	2	893	7	17071	0.00426033624366779	0.0183604857840637	5.46184610462326	FGF1; TNFSF11
GO:0008046	axon guidance receptor activity	molecular_function	2	893	7	17071	0.00426033624366779	0.0183604857840637	5.46184610462326	GFRA3; ROBO2
GO:0007512	adult heart development	biological_process	2	893	7	17071	0.00426033624366779	0.0183604857840637	5.46184610462326	GJA1; TCAP
GO:0010884	positive regulation of lipid storage	biological_process	2	893	7	17071	0.00426033624366779	0.0183604857840637	5.46184610462326	HILPDA; PLIN5
GO:0006703	estrogen biosynthetic process	biological_process	2	893	7	17071	0.00426033624366779	0.0183604857840637	5.46184610462326	HSD17B12; LOC102278627
GO:0072384	organelle transport along microtubule	biological_process	2	893	7	17071	0.00426033624366779	0.0183604857840637	5.46184610462326	KIF28P; KIF3C
GO:0046325	negative regulation of glucose import	biological_process	2	893	7	17071	0.00426033624366779	0.0183604857840637	5.46184610462326	LEP; LOC102264736
GO:0006910	phagocytosis, recognition	biological_process	2	893	7	17071	0.00426033624366779	0.0183604857840637	5.46184610462326	LOC102268707; LOC102268992
GO:1903428	positive regulation of reactive oxygen species biosynthetic process	biological_process	2	893	7	17071	0.00426033624366779	0.0183604857840637	5.46184610462326	LOC102268707; LOC102268992
GO:0035902	response to immobilization stress	biological_process	2	893	7	17071	0.00426033624366779	0.0183604857840637	5.46184610462326	LOC102276325; LRP11
GO:0045820	negative regulation of glycolytic process	biological_process	2	893	7	17071	0.00426033624366779	0.0183604857840637	5.46184610462326	LOC102284536; TIGAR
GO:0032541	cortical endoplasmic reticulum	cellular_component	2	893	7	17071	0.00426033624366779	0.0183604857840637	5.46184610462326	LOC106701278; TMEM110
GO:0010890	positive regulation of sequestering of triglyceride	biological_process	2	893	7	17071	0.00426033624366779	0.0183604857840637	5.46184610462326	LPL; PLIN5
GO:0019896	axonal transport of mitochondrion	biological_process	2	893	7	17071	0.00426033624366779	0.0183604857840637	5.46184610462326	MGARP; SYBU
GO:0018401	peptidyl-proline hydroxylation to 4-hydroxy-L-proline	biological_process	2	893	7	17071	0.00426033624366779	0.0183604857840637	5.46184610462326	P4HA1; P4HA3
GO:0090399	replicative senescence	biological_process	2	893	7	17071	0.00426033624366779	0.0183604857840637	5.46184610462326	PLA2R1; SERPINE1
GO:0045654	positive regulation of megakaryocyte differentiation	biological_process	2	893	7	17071	0.00426033624366779	0.0183604857840637	5.46184610462326	SCIN; TESC
GO:0030510	regulation of BMP signaling pathway	biological_process	2	893	7	17071	0.00426033624366779	0.0183604857840637	5.46184610462326	SFRP4; SFRP5
GO:0005324	long-chain fatty acid transporter activity	molecular_function	2	893	7	17071	0.00426033624366779	0.0183604857840637	5.46184610462326	SLC27A4; SLC27A6
GO:0043931	ossification involved in bone maturation	biological_process	2	893	7	17071	0.00426033624366779	0.0183604857840637	5.46184610462326	THBS3; XYLT1
GO:0008106	alcohol dehydrogenase (NADP+) activity	molecular_function	4	893	22	17071	0.00484256690890334	0.0208457805769287	3.47572024839662	LOC102272022; LOC102272594; LOC102272882; LOC102284205
GO:0043236	laminin binding	molecular_function	3	893	14	17071	0.00488335367982254	0.0208541399190603	4.09638457846745	ADGRG6; NID1; SSC5D
GO:0042572	retinol metabolic process	biological_process	3	893	14	17071	0.00488335367982254	0.0208541399190603	4.09638457846745	ALDH1A1; LOC102267260; LRAT
GO:0019433	triglyceride catabolic process	biological_process	3	893	14	17071	0.00488335367982254	0.0208541399190603	4.09638457846745	DDHD2; LPL; PNPLA1
GO:0035338	long-chain fatty-acyl-CoA biosynthetic process	biological_process	3	893	14	17071	0.00488335367982254	0.0208541399190603	4.09638457846745	ELOVL6; HACD2; HSD17B12
GO:0008028	monocarboxylic acid transmembrane transporter activity	molecular_function	3	893	14	17071	0.00488335367982254	0.0208541399190603	4.09638457846745	EMB; SLC16A11; SLC16A12
GO:0030705	cytoskeleton-dependent intracellular transport	biological_process	3	893	14	17071	0.00488335367982254	0.0208541399190603	4.09638457846745	HOOK2; KIF1C; KIF28P
GO:0038191	neuropilin binding	molecular_function	3	893	14	17071	0.00488335367982254	0.0208541399190603	4.09638457846745	SEMA3C; SEMA3E; SEMA6D
GO:0030324	lung development	biological_process	6	893	41	17071	0.00495114170428955	0.0210956808670296	2.7975309316363	ADAMTS2; CHI3L1; FGF1; MMP14; PHEX; TBX5
GO:0050729	positive regulation of inflammatory response	biological_process	6	893	41	17071	0.00495114170428955	0.0210956808670296	2.7975309316363	HYAL2; LDLR; LOC102276387; LOC102287625; S100A9; SUCNR1
GO:0009617	response to bacterium	biological_process	8	893	63	17071	0.00525458522417606	0.0223632290741264	2.42748715761034	ADAMTS9; BAIAP2L1; CCDC80; HMCN1; IFI44; LOC102272527; LOC102273674; LPL
GO:0005546	phosphatidylinositol-4,5-bisphosphate binding	molecular_function	7	893	52	17071	0.00528179231024407	0.0224535921967163	2.57336979929365	FRMPD4; MARK1; PFN2; PHLDA3; SCIN; SNX20; SYT5
GO:0071805	potassium ion transmembrane transport	biological_process	10	893	87	17071	0.0055722698572268	0.0236616837553201	2.19729440990591	KCNA1; KCNA2; KCNB2; KCNG2; KCNH1; KCNH8; KCNIP2; NALCN; PKD2L1; SLC9A5
GO:0007088	regulation of mitotic nuclear division	biological_process	5	893	32	17071	0.00567225221430138	0.0240319321548417	2.98694708846585	CCDC8; CCNB1; CCND1; CCNF; NEK2
GO:0071526	semaphorin-plexin signaling pathway	biological_process	5	893	32	17071	0.00567225221430138	0.0240319321548417	2.98694708846585	MET; PLXNB3; SEMA3C; SEMA3E; SEMA6D
GO:0043392	negative regulation of DNA binding	biological_process	4	893	23	17071	0.00592554951926489	0.0250486109037092	3.3246019767272	HABP4; MDFI; NEK2; TFAP4
GO:0004032	alditol:NADP+ 1-oxidoreductase activity	molecular_function	4	893	23	17071	0.00592554951926489	0.0250486109037092	3.3246019767272	LOC102272022; LOC102272594; LOC102272882; LOC102284205
GO:0120162	positive regulation of cold-induced thermogenesis	biological_process	7	893	53	17071	0.00594240475321802	0.0250916371489812	2.52481565213717	CMKLR1; ELOVL6; GATM; GJA1; HADH; LOC102264736; LPIN1
GO:0007204	positive regulation of cytosolic calcium ion concentration	biological_process	10	893	88	17071	0.00607572211167752	0.0254233831940675	2.17232515524789	ACKR3; ADCY5; ADRA1A; ADRA1B; CIB2; CMKLR1; GIPR; LPAR3; PTGER3; PTGIR
GO:0005741	mitochondrial outer membrane	cellular_component	13	893	126	17071	0.00618198253526408	0.0254233831940675	1.9723333155584	ABCB6; BCL2L2; CISD1; CPT1B; CPT1C; GK; HADHB; LOC102286250; LPIN1; MAOB; MGST1; RSAD2; TIGAR
GO:0045598	regulation of fat cell differentiation	biological_process	3	893	15	17071	0.00638673566031491	0.0254233831940675	3.82329227323628	DLK2; LPIN1; RORC
GO:0006082	organic acid metabolic process	biological_process	3	893	15	17071	0.00638673566031491	0.0254233831940675	3.82329227323628	FMO2; LOC102287765; LOC106701670
GO:0000266	mitochondrial fission	biological_process	3	893	15	17071	0.00638673566031491	0.0254233831940675	3.82329227323628	GDAP1; LPIN1; MX2
GO:0032982	myosin filament	cellular_component	3	893	15	17071	0.00638673566031491	0.0254233831940675	3.82329227323628	LOC102283722; MYBPH; MYOM2
GO:0051604	protein maturation	biological_process	3	893	15	17071	0.00638673566031491	0.0254233831940675	3.82329227323628	SERPINH1; TESC; TSPAN15
GO:0009062	fatty acid catabolic process	biological_process	2	893	8	17071	0.00655283830102324	0.0254233831940675	4.77911534154535	ACOT7; LPIN1
GO:0008179	adenylate cyclase binding	molecular_function	2	893	8	17071	0.00655283830102324	0.0254233831940675	4.77911534154535	ADCY2; ADCY5
GO:0071621	granulocyte chemotaxis	biological_process	2	893	8	17071	0.00655283830102324	0.0254233831940675	4.77911534154535	ANXA1; LOC102287625
GO:0042975	peroxisome proliferator activated receptor binding	molecular_function	2	893	8	17071	0.00655283830102324	0.0254233831940675	4.77911534154535	ASXL3; LPIN1
GO:0005391	sodium:potassium-exchanging ATPase activity	molecular_function	2	893	8	17071	0.00655283830102324	0.0254233831940675	4.77911534154535	ATP12A; ATP4A
GO:0051764	actin crosslink formation	biological_process	2	893	8	17071	0.00655283830102324	0.0254233831940675	4.77911534154535	BAIAP2L1; DPYSL3
GO:0070286	axonemal dynein complex assembly	biological_process	2	893	8	17071	0.00655283830102324	0.0254233831940675	4.77911534154535	CCDC39; DNAAF3
GO:0060081	membrane hyperpolarization	biological_process	2	893	8	17071	0.00655283830102324	0.0254233831940675	4.77911534154535	CFTR; LOC102266351
GO:0022010	central nervous system myelination	biological_process	2	893	8	17071	0.00655283830102324	0.0254233831940675	4.77911534154535	CNTN2; PLP1
GO:0071711	basement membrane organization	biological_process	2	893	8	17071	0.00655283830102324	0.0254233831940675	4.77911534154535	COL4A1; NID1
GO:0031115	negative regulation of microtubule polymerization	biological_process	2	893	8	17071	0.00655283830102324	0.0254233831940675	4.77911534154535	EML2; INPP5J
GO:0050870	positive regulation of T cell activation	biological_process	2	893	8	17071	0.00655283830102324	0.0254233831940675	4.77911534154535	FAM49B; TNFSF11
GO:0098742	cell-cell adhesion via plasma-membrane adhesion molecules	biological_process	2	893	8	17071	0.00655283830102324	0.0254233831940675	4.77911534154535	FLRT3; ITGAM
GO:0000185	activation of MAPKKK activity	biological_process	2	893	8	17071	0.00655283830102324	0.0254233831940675	4.77911534154535	GADD45B; GADD45G
GO:0048009	insulin-like growth factor receptor signaling pathway	biological_process	2	893	8	17071	0.00655283830102324	0.0254233831940675	4.77911534154535	IGF1; LOC102264736
GO:0045651	positive regulation of macrophage differentiation	biological_process	2	893	8	17071	0.00655283830102324	0.0254233831940675	4.77911534154535	IL34; TRIB1
GO:0060314	regulation of ryanodine-sensitive calcium-release channel activity	biological_process	2	893	8	17071	0.00655283830102324	0.0254233831940675	4.77911534154535	JSRP1; PLN
GO:0005513	detection of calcium ion	biological_process	2	893	8	17071	0.00655283830102324	0.0254233831940675	4.77911534154535	KCNIP2; KCNMB2
GO:0043277	apoptotic cell clearance	biological_process	2	893	8	17071	0.00655283830102324	0.0254233831940675	4.77911534154535	LOC102268707; LOC102268992
GO:0031638	zymogen activation	biological_process	2	893	8	17071	0.00655283830102324	0.0254233831940675	4.77911534154535	LOC102275017; MMP14
GO:0030049	muscle filament sliding	biological_process	2	893	8	17071	0.00655283830102324	0.0254233831940675	4.77911534154535	LOC102283722; TNNI2
GO:0045821	positive regulation of glycolytic process	biological_process	2	893	8	17071	0.00655283830102324	0.0254233831940675	4.77911534154535	LOC102284536; PFKFB4
GO:0040015	negative regulation of multicellular organism growth	biological_process	2	893	8	17071	0.00655283830102324	0.0254233831940675	4.77911534154535	LOC102286123; SOCS2
GO:0015813	L-glutamate transmembrane transport	biological_process	2	893	8	17071	0.00655283830102324	0.0254233831940675	4.77911534154535	LOC106701541; SLC25A13
GO:0048703	embryonic viscerocranium morphogenesis	biological_process	2	893	8	17071	0.00655283830102324	0.0254233831940675	4.77911534154535	MTHFD1; RDH10
GO:0036122	BMP binding	molecular_function	2	893	8	17071	0.00655283830102324	0.0254233831940675	4.77911534154535	NBL1; TCAP
GO:0016176	superoxide-generating NADPH oxidase activator activity	molecular_function	2	893	8	17071	0.00655283830102324	0.0254233831940675	4.77911534154535	NCF2; NCF4
GO:0016702	oxidoreductase activity, acting on single donors with incorporation of molecular oxygen, incorporation of two atoms of oxygen	molecular_function	2	893	8	17071	0.00655283830102324	0.0254233831940675	4.77911534154535	P4HA1; P4HA3
GO:0031092	platelet alpha granule membrane	cellular_component	2	893	8	17071	0.00655283830102324	0.0254233831940675	4.77911534154535	PCDH7; SPARC
GO:0005347	ATP transmembrane transporter activity	molecular_function	2	893	8	17071	0.00655283830102324	0.0254233831940675	4.77911534154535	SLC25A17; SLC25A41
GO:0007611	learning or memory	biological_process	5	893	33	17071	0.00663219332495772	0.0254233831940675	2.89643354033052	ADCY8; DNAH11; FZD9; GATM; GRPR
GO:0000079	regulation of cyclin-dependent protein serine/threonine kinase activity	biological_process	4	893	24	17071	0.00716824190676265	0.0254233831940675	3.18607689436357	CCNB1; CCND1; CCNF; RGCC
GO:0045499	chemorepellent activity	molecular_function	4	893	24	17071	0.00716824190676265	0.0254233831940675	3.18607689436357	FLRT3; SEMA3C; SEMA3E; SEMA6D
GO:0050772	positive regulation of axonogenesis	biological_process	4	893	24	17071	0.00716824190676265	0.0254233831940675	3.18607689436357	MET; NGFR; PLXNB3; ROBO2
GO:0017156	calcium ion regulated exocytosis	biological_process	4	893	24	17071	0.00716824190676265	0.0254233831940675	3.18607689436357	RIMS3; SCIN; SYT4; SYT5
GO:0055085	transmembrane transport	biological_process	6	893	44	17071	0.00737066761740676	0.0254233831940675	2.60679018629747	ABCG2; CFTR; LOC102266026; LOC102266351; SLC19A3; SLC43A3
GO:0051965	positive regulation of synapse assembly	biological_process	7	893	55	17071	0.00744987247571429	0.0254233831940675	2.43300417387763	FLRT3; LOC102268707; LOC102268992; LOC102277745; SLITRK4; SYNDIG1; THBS2
GO:0051287	NAD binding	molecular_function	5	893	34	17071	0.00770465381868803	0.0254233831940675	2.81124431855609	ALDH1A1; IDH1; LOC102279866; LOC102283815; SORD
GO:0009306	protein secretion	biological_process	5	893	34	17071	0.00770465381868803	0.0254233831940675	2.81124431855609	CBLN4; OLFM2; RAB15; SNCG; TVP23A
GO:0016401	palmitoyl-CoA oxidase activity	molecular_function	1	893	3	17071	0.00791520977569425	0.0254233831940675	6.37215378872714	ACAA1
GO:1900535	palmitic acid biosynthetic process	biological_process	1	893	3	17071	0.00791520977569425	0.0254233831940675	6.37215378872714	ACOT7
GO:1902884	positive regulation of response to oxidative stress	biological_process	1	893	3	17071	0.00791520977569425	0.0254233831940675	6.37215378872714	ACOX2
GO:0003987	acetate-CoA ligase activity	molecular_function	1	893	3	17071	0.00791520977569425	0.0254233831940675	6.37215378872714	ACSS2
GO:0006069	ethanol oxidation	biological_process	1	893	3	17071	0.00791520977569425	0.0254233831940675	6.37215378872714	ACSS2
GO:0003179	heart valve morphogenesis	biological_process	1	893	3	17071	0.00791520977569425	0.0254233831940675	6.37215378872714	ADAMTS9
GO:0003229	ventricular cardiac muscle tissue development	biological_process	1	893	3	17071	0.00791520977569425	0.0254233831940675	6.37215378872714	ADAMTS9
GO:0097647	amylin receptor signaling pathway	biological_process	1	893	3	17071	0.00791520977569425	0.0254233831940675	6.37215378872714	ADM
GO:1990410	adrenomedullin receptor signaling pathway	biological_process	1	893	3	17071	0.00791520977569425	0.0254233831940675	6.37215378872714	ADM
GO:0002025	norepinephrine-epinephrine-mediated vasodilation involved in regulation of systemic arterial blood pressure	biological_process	1	893	3	17071	0.00791520977569425	0.0254233831940675	6.37215378872714	ADRB1
GO:0051380	norepinephrine binding	molecular_function	1	893	3	17071	0.00791520977569425	0.0254233831940675	6.37215378872714	ADRB1
GO:0002686	negative regulation of leukocyte migration	biological_process	1	893	3	17071	0.00791520977569425	0.0254233831940675	6.37215378872714	ADTRP
GO:0140052	cellular response to oxidised low-density lipoprotein particle stimulus	biological_process	1	893	3	17071	0.00791520977569425	0.0254233831940675	6.37215378872714	ADTRP
GO:0006210	thymine catabolic process	biological_process	1	893	3	17071	0.00791520977569425	0.0254233831940675	6.37215378872714	ALDH6A1
GO:0004332	fructose-bisphosphate aldolase activity	molecular_function	1	893	3	17071	0.00791520977569425	0.0254233831940675	6.37215378872714	ALDOA
GO:0019834	phospholipase A2 inhibitor activity	molecular_function	1	893	3	17071	0.00791520977569425	0.0254233831940675	6.37215378872714	ANXA1
GO:0031232	extrinsic component of external side of plasma membrane	cellular_component	1	893	3	17071	0.00791520977569425	0.0254233831940675	6.37215378872714	ANXA1
GO:0033031	positive regulation of neutrophil apoptotic process	biological_process	1	893	3	17071	0.00791520977569425	0.0254233831940675	6.37215378872714	ANXA1
GO:0070459	prolactin secretion	biological_process	1	893	3	17071	0.00791520977569425	0.0254233831940675	6.37215378872714	ANXA1
GO:0035517	PR-DUB complex	cellular_component	1	893	3	17071	0.00791520977569425	0.0254233831940675	6.37215378872714	ASXL3
GO:0043203	axon hillock	cellular_component	1	893	3	17071	0.00791520977569425	0.0254233831940675	6.37215378872714	AURKA
GO:1900195	positive regulation of oocyte maturation	biological_process	1	893	3	17071	0.00791520977569425	0.0254233831940675	6.37215378872714	AURKA
GO:0043988	histone H3-S28 phosphorylation	biological_process	1	893	3	17071	0.00791520977569425	0.0254233831940675	6.37215378872714	AURKB
GO:0015018	galactosylgalactosylxylosylprotein 3-beta-glucuronosyltransferase activity	molecular_function	1	893	3	17071	0.00791520977569425	0.0254233831940675	6.37215378872714	B3GAT2
GO:0045064	T-helper 2 cell differentiation	biological_process	1	893	3	17071	0.00791520977569425	0.0254233831940675	6.37215378872714	BATF
GO:0010817	regulation of hormone levels	biological_process	1	893	3	17071	0.00791520977569425	0.0254233831940675	6.37215378872714	BCAT2
GO:0060011	Sertoli cell proliferation	biological_process	1	893	3	17071	0.00791520977569425	0.0254233831940675	6.37215378872714	BCL2L2
GO:0043426	MRF binding	molecular_function	1	893	3	17071	0.00791520977569425	0.0254233831940675	6.37215378872714	BHLHE40
GO:0060143	positive regulation of syncytium formation by plasma membrane fusion	biological_process	1	893	3	17071	0.00791520977569425	0.0254233831940675	6.37215378872714	CAMK1
GO:0000942	condensed nuclear chromosome outer kinetochore	cellular_component	1	893	3	17071	0.00791520977569425	0.0254233831940675	6.37215378872714	CCNB1
GO:0051987	positive regulation of attachment of spindle microtubules to kinetochore	biological_process	1	893	3	17071	0.00791520977569425	0.0254233831940675	6.37215378872714	CCNB1
GO:0010826	negative regulation of centrosome duplication	biological_process	1	893	3	17071	0.00791520977569425	0.0254233831940675	6.37215378872714	CCNF
GO:0036514	dopaminergic neuron axon guidance	biological_process	1	893	3	17071	0.00791520977569425	0.0254233831940675	6.37215378872714	CELSR3
GO:0036515	serotonergic neuron axon guidance	biological_process	1	893	3	17071	0.00791520977569425	0.0254233831940675	6.37215378872714	CELSR3
GO:0019732	antifungal humoral response	biological_process	1	893	3	17071	0.00791520977569425	0.0254233831940675	6.37215378872714	CHGA
GO:0004142	diacylglycerol cholinephosphotransferase activity	molecular_function	1	893	3	17071	0.00791520977569425	0.0254233831940675	6.37215378872714	CHPT1
GO:1904261	positive regulation of basement membrane assembly involved in embryonic body morphogenesis	biological_process	1	893	3	17071	0.00791520977569425	0.0254233831940675	6.37215378872714	CLASP1
GO:0060168	positive regulation of adenosine receptor signaling pathway	biological_process	1	893	3	17071	0.00791520977569425	0.0254233831940675	6.37215378872714	CNTN2
GO:0061304	retinal blood vessel morphogenesis	biological_process	1	893	3	17071	0.00791520977569425	0.0254233831940675	6.37215378872714	COL4A1
GO:0061333	renal tubule morphogenesis	biological_process	1	893	3	17071	0.00791520977569425	0.0254233831940675	6.37215378872714	COL4A1
GO:0005588	collagen type V trimer	cellular_component	1	893	3	17071	0.00791520977569425	0.0254233831940675	6.37215378872714	COL5A3
GO:0033005	positive regulation of mast cell activation	biological_process	1	893	3	17071	0.00791520977569425	0.0254233831940675	6.37215378872714	CRLF2
GO:0038156	interleukin-3-mediated signaling pathway	biological_process	1	893	3	17071	0.00791520977569425	0.0254233831940675	6.37215378872714	CSF2RB
GO:0000052	citrulline metabolic process	biological_process	1	893	3	17071	0.00791520977569425	0.0254233831940675	6.37215378872714	DDAH1
GO:0050252	retinol O-fatty-acyltransferase activity	molecular_function	1	893	3	17071	0.00791520977569425	0.0254233831940675	6.37215378872714	DGAT2
GO:0016628	oxidoreductase activity, acting on the CH-CH group of donors, NAD or NADP as acceptor	molecular_function	1	893	3	17071	0.00791520977569425	0.0254233831940675	6.37215378872714	DHCR24
GO:0033489	cholesterol biosynthetic process via desmosterol	biological_process	1	893	3	17071	0.00791520977569425	0.0254233831940675	6.37215378872714	DHCR24
GO:0033490	cholesterol biosynthetic process via lathosterol	biological_process	1	893	3	17071	0.00791520977569425	0.0254233831940675	6.37215378872714	DHCR24
GO:0006308	DNA catabolic process	biological_process	1	893	3	17071	0.00791520977569425	0.0254233831940675	6.37215378872714	DNASE1L3
GO:0004952	dopamine neurotransmitter receptor activity	molecular_function	1	893	3	17071	0.00791520977569425	0.0254233831940675	6.37215378872714	DRD2
GO:0008330	protein tyrosine/threonine phosphatase activity	molecular_function	1	893	3	17071	0.00791520977569425	0.0254233831940675	6.37215378872714	DUSP10
GO:0048273	mitogen-activated protein kinase p38 binding	molecular_function	1	893	3	17071	0.00791520977569425	0.0254233831940675	6.37215378872714	DUSP10
GO:0060266	negative regulation of respiratory burst involved in inflammatory response	biological_process	1	893	3	17071	0.00791520977569425	0.0254233831940675	6.37215378872714	DUSP10
GO:0004647	phosphoserine phosphatase activity	molecular_function	1	893	3	17071	0.00791520977569425	0.0254233831940675	6.37215378872714	DUSP26
GO:0019439	aromatic compound catabolic process	biological_process	1	893	3	17071	0.00791520977569425	0.0254233831940675	6.37215378872714	EPHX2
GO:0045541	negative regulation of cholesterol biosynthetic process	biological_process	1	893	3	17071	0.00791520977569425	0.0254233831940675	6.37215378872714	ERLIN2
GO:0061182	negative regulation of chondrocyte development	biological_process	1	893	3	17071	0.00791520977569425	0.0254233831940675	6.37215378872714	FAM101B
GO:1900158	negative regulation of bone mineralization involved in bone maturation	biological_process	1	893	3	17071	0.00791520977569425	0.0254233831940675	6.37215378872714	FAM101B
GO:1901485	positive regulation of transcription factor catabolic process	biological_process	1	893	3	17071	0.00791520977569425	0.0254233831940675	6.37215378872714	FBXW8
GO:0002720	positive regulation of cytokine production involved in immune response	biological_process	1	893	3	17071	0.00791520977569425	0.0254233831940675	6.37215378872714	FFAR3
GO:0002879	positive regulation of acute inflammatory response to non-antigenic stimulus	biological_process	1	893	3	17071	0.00791520977569425	0.0254233831940675	6.37215378872714	FFAR3
GO:0046885	regulation of hormone biosynthetic process	biological_process	1	893	3	17071	0.00791520977569425	0.0254233831940675	6.37215378872714	FFAR3
GO:0090276	regulation of peptide hormone secretion	biological_process	1	893	3	17071	0.00791520977569425	0.0254233831940675	6.37215378872714	FFAR3
GO:0045542	positive regulation of cholesterol biosynthetic process	biological_process	1	893	3	17071	0.00791520977569425	0.0254233831940675	6.37215378872714	FGF1
GO:1901509	regulation of endothelial tube morphogenesis	biological_process	1	893	3	17071	0.00791520977569425	0.0254233831940675	6.37215378872714	FGF1
GO:0045200	establishment of neuroblast polarity	biological_process	1	893	3	17071	0.00791520977569425	0.0254233831940675	6.37215378872714	FGF13
GO:0072592	oxygen metabolic process	biological_process	1	893	3	17071	0.00791520977569425	0.0254233831940675	6.37215378872714	FMO2
GO:0051798	positive regulation of hair follicle development	biological_process	1	893	3	17071	0.00791520977569425	0.0254233831940675	6.37215378872714	FST
GO:0061000	negative regulation of dendritic spine development	biological_process	1	893	3	17071	0.00791520977569425	0.0254233831940675	6.37215378872714	FSTL4
GO:0019518	L-threonine catabolic process to glycine	biological_process	1	893	3	17071	0.00791520977569425	0.0254233831940675	6.37215378872714	GCAT
GO:0099152	regulation of neurotransmitter receptor transport, endosome to postsynaptic membrane	biological_process	1	893	3	17071	0.00791520977569425	0.0254233831940675	6.37215378872714	GRASP
GO:0043207	response to external biotic stimulus	biological_process	1	893	3	17071	0.00791520977569425	0.0254233831940675	6.37215378872714	GRPR
GO:0031587	positive regulation of inositol 1,4,5-trisphosphate-sensitive calcium-release channel activity	biological_process	1	893	3	17071	0.00791520977569425	0.0254233831940675	6.37215378872714	HAP1
GO:0098957	anterograde axonal transport of mitochondrion	biological_process	1	893	3	17071	0.00791520977569425	0.0254233831940675	6.37215378872714	HAP1
GO:0035425	autocrine signaling	biological_process	1	893	3	17071	0.00791520977569425	0.0254233831940675	6.37215378872714	HILPDA
GO:0006102	isocitrate metabolic process	biological_process	1	893	3	17071	0.00791520977569425	0.0254233831940675	6.37215378872714	IDH1
GO:0042538	hyperosmotic salinity response	biological_process	1	893	3	17071	0.00791520977569425	0.0254233831940675	6.37215378872714	IGF1
GO:0042567	insulin-like growth factor ternary complex	cellular_component	1	893	3	17071	0.00791520977569425	0.0254233831940675	6.37215378872714	IGFBP5
GO:0060056	mammary gland involution	biological_process	1	893	3	17071	0.00791520977569425	0.0254233831940675	6.37215378872714	IGFBP5
GO:0002438	acute inflammatory response to antigenic stimulus	biological_process	1	893	3	17071	0.00791520977569425	0.0254233831940675	6.37215378872714	IL31RA
GO:0035745	T-helper 2 cell cytokine production	biological_process	1	893	3	17071	0.00791520977569425	0.0254233831940675	6.37215378872714	IL31RA
GO:0005157	macrophage colony-stimulating factor receptor binding	molecular_function	1	893	3	17071	0.00791520977569425	0.0254233831940675	6.37215378872714	IL34
GO:0034485	phosphatidylinositol-3,4,5-trisphosphate 5-phosphatase activity	molecular_function	1	893	3	17071	0.00791520977569425	0.0254233831940675	6.37215378872714	INPP5J
GO:0010894	negative regulation of steroid biosynthetic process	biological_process	1	893	3	17071	0.00791520977569425	0.0254233831940675	6.37215378872714	INSIG1
GO:0032937	SREBP-SCAP-Insig complex	cellular_component	1	893	3	17071	0.00791520977569425	0.0254233831940675	6.37215378872714	INSIG1
GO:0043315	positive regulation of neutrophil degranulation	biological_process	1	893	3	17071	0.00791520977569425	0.0254233831940675	6.37215378872714	ITGAM
GO:0099508	voltage-gated ion channel activity involved in regulation of presynaptic membrane potential	molecular_function	1	893	3	17071	0.00791520977569425	0.0254233831940675	6.37215378872714	KCNA1
GO:1905030	voltage-gated ion channel activity involved in regulation of postsynaptic membrane potential	molecular_function	1	893	3	17071	0.00791520977569425	0.0254233831940675	6.37215378872714	KCNA1
GO:0005250	A-type (transient outward) potassium channel activity	molecular_function	1	893	3	17071	0.00791520977569425	0.0254233831940675	6.37215378872714	KCNIP2
GO:2001257	regulation of cation channel activity	biological_process	1	893	3	17071	0.00791520977569425	0.0254233831940675	6.37215378872714	KCNIP2
GO:0000018	regulation of DNA recombination	biological_process	1	893	3	17071	0.00791520977569425	0.0254233831940675	6.37215378872714	KPNA2
GO:1990357	terminal web	cellular_component	1	893	3	17071	0.00791520977569425	0.0254233831940675	6.37215378872714	KRT19
GO:0090118	receptor-mediated endocytosis involved in cholesterol transport	biological_process	1	893	3	17071	0.00791520977569425	0.0254233831940675	6.37215378872714	LDLR
GO:0097443	sorting endosome	cellular_component	1	893	3	17071	0.00791520977569425	0.0254233831940675	6.37215378872714	LDLR
GO:1900015	regulation of cytokine production involved in inflammatory response	biological_process	1	893	3	17071	0.00791520977569425	0.0254233831940675	6.37215378872714	LEP
GO:0097016	L27 domain binding	molecular_function	1	893	3	17071	0.00791520977569425	0.0254233831940675	6.37215378872714	LIN7B
GO:0005030	neurotrophin receptor activity	molecular_function	1	893	3	17071	0.00791520977569425	0.0254233831940675	6.37215378872714	LOC102269074
GO:0031981	nuclear lumen	cellular_component	1	893	3	17071	0.00791520977569425	0.0254233831940675	6.37215378872714	LOC102270092
GO:0032787	monocarboxylic acid metabolic process	biological_process	1	893	3	17071	0.00791520977569425	0.0254233831940675	6.37215378872714	LOC102270337
GO:0047962	glycine N-benzoyltransferase activity	molecular_function	1	893	3	17071	0.00791520977569425	0.0254233831940675	6.37215378872714	LOC102270337
GO:0000818	nuclear MIS12/MIND complex	cellular_component	1	893	3	17071	0.00791520977569425	0.0254233831940675	6.37215378872714	LOC102270398
GO:0008401	retinoic acid 4-hydroxylase activity	molecular_function	1	893	3	17071	0.00791520977569425	0.0254233831940675	6.37215378872714	LOC102272258
GO:0043587	tongue morphogenesis	biological_process	1	893	3	17071	0.00791520977569425	0.0254233831940675	6.37215378872714	LOC102272258
GO:1902492	positive regulation of sperm capacitation	biological_process	1	893	3	17071	0.00791520977569425	0.0254233831940675	6.37215378872714	LOC102273272
GO:0017187	peptidyl-glutamic acid carboxylation	biological_process	1	893	3	17071	0.00791520977569425	0.0254233831940675	6.37215378872714	LOC102276117
GO:0016344	meiotic chromosome movement towards spindle pole	biological_process	1	893	3	17071	0.00791520977569425	0.0254233831940675	6.37215378872714	LOC102276325
GO:0030478	actin cap	cellular_component	1	893	3	17071	0.00791520977569425	0.0254233831940675	6.37215378872714	LOC102276325
GO:0061714	folic acid receptor activity	molecular_function	1	893	3	17071	0.00791520977569425	0.0254233831940675	6.37215378872714	LOC102276827
GO:0090285	negative regulation of protein glycosylation in Golgi	biological_process	1	893	3	17071	0.00791520977569425	0.0254233831940675	6.37215378872714	LOC102277058
GO:0002184	cytoplasmic translational termination	biological_process	1	893	3	17071	0.00791520977569425	0.0254233831940675	6.37215378872714	LOC102278017
GO:0018444	translation release factor complex	cellular_component	1	893	3	17071	0.00791520977569425	0.0254233831940675	6.37215378872714	LOC102278017
GO:0004470	malic enzyme activity	molecular_function	1	893	3	17071	0.00791520977569425	0.0254233831940675	6.37215378872714	LOC102279866
GO:0004471	malate dehydrogenase (decarboxylating) (NAD+) activity	molecular_function	1	893	3	17071	0.00791520977569425	0.0254233831940675	6.37215378872714	LOC102279866
GO:0004473	malate dehydrogenase (decarboxylating) (NADP+) activity	molecular_function	1	893	3	17071	0.00791520977569425	0.0254233831940675	6.37215378872714	LOC102279866
GO:0032200	telomere organization	biological_process	1	893	3	17071	0.00791520977569425	0.0254233831940675	6.37215378872714	LOC102280563
GO:0003680	AT DNA binding	molecular_function	1	893	3	17071	0.00791520977569425	0.0254233831940675	6.37215378872714	LOC102282827
GO:0001730	2'-5'-oligoadenylate synthetase activity	molecular_function	1	893	3	17071	0.00791520977569425	0.0254233831940675	6.37215378872714	LOC102283231
GO:0005859	muscle myosin complex	cellular_component	1	893	3	17071	0.00791520977569425	0.0254233831940675	6.37215378872714	LOC102283722
GO:0017018	myosin phosphatase activity	molecular_function	1	893	3	17071	0.00791520977569425	0.0254233831940675	6.37215378872714	LOC102283722
GO:0031406	carboxylic acid binding	molecular_function	1	893	3	17071	0.00791520977569425	0.0254233831940675	6.37215378872714	LOC102283815
GO:0010922	positive regulation of phosphatase activity	biological_process	1	893	3	17071	0.00791520977569425	0.0254233831940675	6.37215378872714	LOC102283839
GO:0033133	positive regulation of glucokinase activity	biological_process	1	893	3	17071	0.00791520977569425	0.0254233831940675	6.37215378872714	LOC102284536
GO:0071107	response to parathyroid hormone	biological_process	1	893	3	17071	0.00791520977569425	0.0254233831940675	6.37215378872714	LOC102286123
GO:0002456	T cell mediated immunity	biological_process	1	893	3	17071	0.00791520977569425	0.0254233831940675	6.37215378872714	LOC102286267
GO:0004698	calcium-dependent protein kinase C activity	molecular_function	1	893	3	17071	0.00791520977569425	0.0254233831940675	6.37215378872714	LOC102287625
GO:0007210	serotonin receptor signaling pathway	biological_process	1	893	3	17071	0.00791520977569425	0.0254233831940675	6.37215378872714	LOC102287774
GO:0070915	lysophosphatidic acid receptor activity	molecular_function	1	893	3	17071	0.00791520977569425	0.0254233831940675	6.37215378872714	LPAR3
GO:0033555	multicellular organismal response to stress	biological_process	1	893	3	17071	0.00791520977569425	0.0254233831940675	6.37215378872714	LRP11
GO:0050436	microfibril binding	molecular_function	1	893	3	17071	0.00791520977569425	0.0254233831940675	6.37215378872714	LTBP2
GO:0004075	biotin carboxylase activity	molecular_function	1	893	3	17071	0.00791520977569425	0.0254233831940675	6.37215378872714	MCCC1
GO:0006768	biotin metabolic process	biological_process	1	893	3	17071	0.00791520977569425	0.0254233831940675	6.37215378872714	MCCC1
GO:0034136	negative regulation of toll-like receptor 2 signaling pathway	biological_process	1	893	3	17071	0.00791520977569425	0.0254233831940675	6.37215378872714	MFHAS1
GO:0010822	positive regulation of mitochondrion organization	biological_process	1	893	3	17071	0.00791520977569425	0.0254233831940675	6.37215378872714	MGARP
GO:0004500	dopamine beta-monooxygenase activity	molecular_function	1	893	3	17071	0.00791520977569425	0.0254233831940675	6.37215378872714	MOXD1
GO:0006589	octopamine biosynthetic process	biological_process	1	893	3	17071	0.00791520977569425	0.0254233831940675	6.37215378872714	MOXD1
GO:0016715	oxidoreductase activity, acting on paired donors, with incorporation or reduction of molecular oxygen, reduced ascorbate as one donor, and incorporation of one atom of oxygen	molecular_function	1	893	3	17071	0.00791520977569425	0.0254233831940675	6.37215378872714	MOXD1
GO:0006850	mitochondrial pyruvate transmembrane transport	biological_process	1	893	3	17071	0.00791520977569425	0.0254233831940675	6.37215378872714	MPC1
GO:0030091	protein repair	biological_process	1	893	3	17071	0.00791520977569425	0.0254233831940675	6.37215378872714	MSRB3
GO:0033743	peptide-methionine (R)-S-oxide reductase activity	molecular_function	1	893	3	17071	0.00791520977569425	0.0254233831940675	6.37215378872714	MSRB3
GO:0033745	L-methionine-(R)-S-oxide reductase activity	molecular_function	1	893	3	17071	0.00791520977569425	0.0254233831940675	6.37215378872714	MSRB3
GO:0004477	methenyltetrahydrofolate cyclohydrolase activity	molecular_function	1	893	3	17071	0.00791520977569425	0.0254233831940675	6.37215378872714	MTHFD1
GO:0004487	methylenetetrahydrofolate dehydrogenase (NAD+) activity	molecular_function	1	893	3	17071	0.00791520977569425	0.0254233831940675	6.37215378872714	MTHFD1
GO:0006555	methionine metabolic process	biological_process	1	893	3	17071	0.00791520977569425	0.0254233831940675	6.37215378872714	MTHFD1
GO:0019346	transsulfuration	biological_process	1	893	3	17071	0.00791520977569425	0.0254233831940675	6.37215378872714	MTHFD1
GO:0004687	myosin light chain kinase activity	molecular_function	1	893	3	17071	0.00791520977569425	0.0254233831940675	6.37215378872714	MYLK3
GO:0005863	striated muscle myosin thick filament	cellular_component	1	893	3	17071	0.00791520977569425	0.0254233831940675	6.37215378872714	MYOM1
GO:0106072	negative regulation of adenylate cyclase-activating G protein-coupled receptor signaling pathway	biological_process	1	893	3	17071	0.00791520977569425	0.0254233831940675	6.37215378872714	OPRL1
GO:0001920	negative regulation of receptor recycling	biological_process	1	893	3	17071	0.00791520977569425	0.0254233831940675	6.37215378872714	OPTN
GO:0061734	parkin-mediated stimulation of mitophagy in response to mitochondrial depolarization	biological_process	1	893	3	17071	0.00791520977569425	0.0254233831940675	6.37215378872714	OPTN
GO:0002682	regulation of immune system process	biological_process	1	893	3	17071	0.00791520977569425	0.0254233831940675	6.37215378872714	ORM1
GO:0090156	cellular sphingolipid homeostasis	biological_process	1	893	3	17071	0.00791520977569425	0.0254233831940675	6.37215378872714	ORMDL3
GO:1900060	negative regulation of ceramide biosynthetic process	biological_process	1	893	3	17071	0.00791520977569425	0.0254233831940675	6.37215378872714	ORMDL3
GO:0000103	sulfate assimilation	biological_process	1	893	3	17071	0.00791520977569425	0.0254233831940675	6.37215378872714	PAPSS2
GO:0004112	cyclic-nucleotide phosphodiesterase activity	molecular_function	1	893	3	17071	0.00791520977569425	0.0254233831940675	6.37215378872714	PDE10A
GO:0010754	negative regulation of cGMP-mediated signaling	biological_process	1	893	3	17071	0.00791520977569425	0.0254233831940675	6.37215378872714	PDE10A
GO:0002934	desmosome organization	biological_process	1	893	3	17071	0.00791520977569425	0.0254233831940675	6.37215378872714	PERP
GO:1990418	response to insulin-like growth factor stimulus	biological_process	1	893	3	17071	0.00791520977569425	0.0254233831940675	6.37215378872714	PHEX
GO:0090238	positive regulation of arachidonic acid secretion	biological_process	1	893	3	17071	0.00791520977569425	0.0254233831940675	6.37215378872714	PLA2R1
GO:0090403	oxidative stress-induced premature senescence	biological_process	1	893	3	17071	0.00791520977569425	0.0254233831940675	6.37215378872714	PLA2R1
GO:0060192	negative regulation of lipase activity	biological_process	1	893	3	17071	0.00791520977569425	0.0254233831940675	6.37215378872714	PLIN5
GO:0042030	ATPase inhibitor activity	molecular_function	1	893	3	17071	0.00791520977569425	0.0254233831940675	6.37215378872714	PLN
GO:1901020	negative regulation of calcium ion transmembrane transporter activity	biological_process	1	893	3	17071	0.00791520977569425	0.0254233831940675	6.37215378872714	PLN
GO:1901077	regulation of relaxation of muscle	biological_process	1	893	3	17071	0.00791520977569425	0.0254233831940675	6.37215378872714	PLN
GO:0005658	alpha DNA polymerase:primase complex	cellular_component	1	893	3	17071	0.00791520977569425	0.0254233831940675	6.37215378872714	POLA2
GO:0070873	regulation of glycogen metabolic process	biological_process	1	893	3	17071	0.00791520977569425	0.0254233831940675	6.37215378872714	POMC
GO:0030021	extracellular matrix structural constituent conferring compression resistance	molecular_function	1	893	3	17071	0.00791520977569425	0.0254233831940675	6.37215378872714	PRG4
GO:0004692	cGMP-dependent protein kinase activity	molecular_function	1	893	3	17071	0.00791520977569425	0.0254233831940675	6.37215378872714	PRKG2
GO:2001226	negative regulation of chloride transport	biological_process	1	893	3	17071	0.00791520977569425	0.0254233831940675	6.37215378872714	PRKG2
GO:0010133	proline catabolic process to glutamate	biological_process	1	893	3	17071	0.00791520977569425	0.0254233831940675	6.37215378872714	PRODH
GO:0060836	lymphatic endothelial cell differentiation	biological_process	1	893	3	17071	0.00791520977569425	0.0254233831940675	6.37215378872714	PROX2
GO:0070309	lens fiber cell morphogenesis	biological_process	1	893	3	17071	0.00791520977569425	0.0254233831940675	6.37215378872714	PROX2
GO:0035544	negative regulation of SNARE complex assembly	biological_process	1	893	3	17071	0.00791520977569425	0.0254233831940675	6.37215378872714	PRRT2
GO:0006564	L-serine biosynthetic process	biological_process	1	893	3	17071	0.00791520977569425	0.0254233831940675	6.37215378872714	PSAT1
GO:0060455	negative regulation of gastric acid secretion	biological_process	1	893	3	17071	0.00791520977569425	0.0254233831940675	6.37215378872714	PTGER3
GO:0036132	13-prostaglandin reductase activity	molecular_function	1	893	3	17071	0.00791520977569425	0.0254233831940675	6.37215378872714	PTGR1
GO:0047522	15-oxoprostaglandin 13-oxidase activity	molecular_function	1	893	3	17071	0.00791520977569425	0.0254233831940675	6.37215378872714	PTGR1
GO:0002138	retinoic acid biosynthetic process	biological_process	1	893	3	17071	0.00791520977569425	0.0254233831940675	6.37215378872714	RDH10
GO:0060449	bud elongation involved in lung branching	biological_process	1	893	3	17071	0.00791520977569425	0.0254233831940675	6.37215378872714	RDH10
GO:1901203	positive regulation of extracellular matrix assembly	biological_process	1	893	3	17071	0.00791520977569425	0.0254233831940675	6.37215378872714	RGCC
GO:2000048	negative regulation of cell-cell adhesion mediated by cadherin	biological_process	1	893	3	17071	0.00791520977569425	0.0254233831940675	6.37215378872714	RGCC
GO:0042415	norepinephrine metabolic process	biological_process	1	893	3	17071	0.00791520977569425	0.0254233831940675	6.37215378872714	RNF180
GO:0042428	serotonin metabolic process	biological_process	1	893	3	17071	0.00791520977569425	0.0254233831940675	6.37215378872714	RNF180
GO:0044194	cytolytic granule	cellular_component	1	893	3	17071	0.00791520977569425	0.0254233831940675	6.37215378872714	RNF19B
GO:0003272	endocardial cushion formation	biological_process	1	893	3	17071	0.00791520977569425	0.0254233831940675	6.37215378872714	ROBO2
GO:0016199	axon midline choice point recognition	biological_process	1	893	3	17071	0.00791520977569425	0.0254233831940675	6.37215378872714	ROBO2
GO:0035481	positive regulation of Notch signaling pathway involved in heart induction	biological_process	1	893	3	17071	0.00791520977569425	0.0254233831940675	6.37215378872714	ROBO2
GO:0060219	camera-type eye photoreceptor cell differentiation	biological_process	1	893	3	17071	0.00791520977569425	0.0254233831940675	6.37215378872714	ROM1
GO:0042093	T-helper cell differentiation	biological_process	1	893	3	17071	0.00791520977569425	0.0254233831940675	6.37215378872714	RORC
GO:0009987	cellular process	biological_process	1	893	3	17071	0.00791520977569425	0.0254233831940675	6.37215378872714	RRAS2
GO:0034165	positive regulation of toll-like receptor 9 signaling pathway	biological_process	1	893	3	17071	0.00791520977569425	0.0254233831940675	6.37215378872714	RSAD2
GO:0035710	CD4-positive, alpha-beta T cell activation	biological_process	1	893	3	17071	0.00791520977569425	0.0254233831940675	6.37215378872714	RSAD2
GO:0043367	CD4-positive, alpha-beta T cell differentiation	biological_process	1	893	3	17071	0.00791520977569425	0.0254233831940675	6.37215378872714	RSAD2
GO:0035662	Toll-like receptor 4 binding	molecular_function	1	893	3	17071	0.00791520977569425	0.0254233831940675	6.37215378872714	S100A9
GO:0004768	stearoyl-CoA 9-desaturase activity	molecular_function	1	893	3	17071	0.00791520977569425	0.0254233831940675	6.37215378872714	SCD
GO:0097187	dentinogenesis	biological_process	1	893	3	17071	0.00791520977569425	0.0254233831940675	6.37215378872714	SERPINE1
GO:2000479	regulation of cAMP-dependent protein kinase activity	biological_process	1	893	3	17071	0.00791520977569425	0.0254233831940675	6.37215378872714	SESN2
GO:2000051	negative regulation of non-canonical Wnt signaling pathway	biological_process	1	893	3	17071	0.00791520977569425	0.0254233831940675	6.37215378872714	SFRP4
GO:0072095	regulation of branch elongation involved in ureteric bud branching	biological_process	1	893	3	17071	0.00791520977569425	0.0254233831940675	6.37215378872714	SIX4
GO:1902725	negative regulation of satellite cell differentiation	biological_process	1	893	3	17071	0.00791520977569425	0.0254233831940675	6.37215378872714	SIX4
GO:0042101	T cell receptor complex	cellular_component	1	893	3	17071	0.00791520977569425	0.0254233831940675	6.37215378872714	SKAP1
GO:0015234	thiamine transmembrane transporter activity	molecular_function	1	893	3	17071	0.00791520977569425	0.0254233831940675	6.37215378872714	SLC19A3
GO:0015319	sodium:inorganic phosphate symporter activity	molecular_function	1	893	3	17071	0.00791520977569425	0.0254233831940675	6.37215378872714	SLC20A2
GO:0032217	riboflavin transmembrane transporter activity	molecular_function	1	893	3	17071	0.00791520977569425	0.0254233831940675	6.37215378872714	SLC52A3
GO:0048495	Roundabout binding	molecular_function	1	893	3	17071	0.00791520977569425	0.0254233831940675	6.37215378872714	SLIT1
GO:0005131	growth hormone receptor binding	molecular_function	1	893	3	17071	0.00791520977569425	0.0254233831940675	6.37215378872714	SOCS2
GO:0070859	positive regulation of bile acid biosynthetic process	biological_process	1	893	3	17071	0.00791520977569425	0.0254233831940675	6.37215378872714	STAR
GO:2001069	glycogen binding	molecular_function	1	893	3	17071	0.00791520977569425	0.0254233831940675	6.37215378872714	STBD1
GO:2001070	starch binding	molecular_function	1	893	3	17071	0.00791520977569425	0.0254233831940675	6.37215378872714	STBD1
GO:0099170	postsynaptic modulation of chemical synaptic transmission	biological_process	1	893	3	17071	0.00791520977569425	0.0254233831940675	6.37215378872714	SYNPO
GO:0031339	negative regulation of vesicle fusion	biological_process	1	893	3	17071	0.00791520977569425	0.0254233831940675	6.37215378872714	SYT4
GO:0032127	dense core granule membrane	cellular_component	1	893	3	17071	0.00791520977569425	0.0254233831940675	6.37215378872714	SYT4
GO:0017158	regulation of calcium ion-dependent exocytosis	biological_process	1	893	3	17071	0.00791520977569425	0.0254233831940675	6.37215378872714	SYT5
GO:0003181	atrioventricular valve morphogenesis	biological_process	1	893	3	17071	0.00791520977569425	0.0254233831940675	6.37215378872714	TBX5
GO:0051891	positive regulation of cardioblast differentiation	biological_process	1	893	3	17071	0.00791520977569425	0.0254233831940675	6.37215378872714	TBX5
GO:0035995	detection of muscle stretch	biological_process	1	893	3	17071	0.00791520977569425	0.0254233831940675	6.37215378872714	TCAP
GO:0014707	branchiomeric skeletal muscle development	biological_process	1	893	3	17071	0.00791520977569425	0.0254233831940675	6.37215378872714	TCF21
GO:0060426	lung vasculature development	biological_process	1	893	3	17071	0.00791520977569425	0.0254233831940675	6.37215378872714	TCF21
GO:0060541	respiratory system development	biological_process	1	893	3	17071	0.00791520977569425	0.0254233831940675	6.37215378872714	TCF21
GO:0004802	transketolase activity	molecular_function	1	893	3	17071	0.00791520977569425	0.0254233831940675	6.37215378872714	TKTL2
GO:0007044	cell-substrate junction assembly	biological_process	1	893	3	17071	0.00791520977569425	0.0254233831940675	6.37215378872714	TLN1
GO:0030274	LIM domain binding	molecular_function	1	893	3	17071	0.00791520977569425	0.0254233831940675	6.37215378872714	TLN1
GO:0002158	osteoclast proliferation	biological_process	1	893	3	17071	0.00791520977569425	0.0254233831940675	6.37215378872714	TNFSF11
GO:0034112	positive regulation of homotypic cell-cell adhesion	biological_process	1	893	3	17071	0.00791520977569425	0.0254233831940675	6.37215378872714	TNFSF11
GO:0036035	osteoclast development	biological_process	1	893	3	17071	0.00791520977569425	0.0254233831940675	6.37215378872714	TNFSF11
GO:0071847	TNFSF11-mediated signaling pathway	biological_process	1	893	3	17071	0.00791520977569425	0.0254233831940675	6.37215378872714	TNFSF11
GO:0048298	positive regulation of isotype switching to IgA isotypes	biological_process	1	893	3	17071	0.00791520977569425	0.0254233831940675	6.37215378872714	TNFSF13
GO:1903828	negative regulation of cellular protein localization	biological_process	1	893	3	17071	0.00791520977569425	0.0254233831940675	6.37215378872714	TP53INP2
GO:0055106	ubiquitin-protein transferase regulator activity	molecular_function	1	893	3	17071	0.00791520977569425	0.0254233831940675	6.37215378872714	TRIB1
GO:0046596	regulation of viral entry into host cell	biological_process	1	893	3	17071	0.00791520977569425	0.0254233831940675	6.37215378872714	TRIM62
GO:0035928	rRNA import into mitochondrion	biological_process	1	893	3	17071	0.00791520977569425	0.0254233831940675	6.37215378872714	TST
GO:0032589	neuron projection membrane	cellular_component	1	893	3	17071	0.00791520977569425	0.0254233831940675	6.37215378872714	UNC5A
GO:0009166	nucleotide catabolic process	biological_process	1	893	3	17071	0.00791520977569425	0.0254233831940675	6.37215378872714	UPP1
GO:0030158	protein xylosyltransferase activity	molecular_function	1	893	3	17071	0.00791520977569425	0.0254233831940675	6.37215378872714	XYLT1
GO:1904637	cellular response to ionomycin	biological_process	1	893	3	17071	0.00791520977569425	0.0254233831940675	6.37215378872714	ZNF683
GO:0003841	1-acylglycerol-3-phosphate O-acyltransferase activity	molecular_function	3	893	16	17071	0.00816801325167724	0.0261237394040877	3.58433650615901	ABHD5; AGPAT2; GPAT3
GO:0003429	growth plate cartilage chondrocyte morphogenesis	biological_process	3	893	16	17071	0.00816801325167724	0.0261237394040877	3.58433650615901	COL20A1; COL7A1; MATN4
GO:0045216	cell-cell junction organization	biological_process	3	893	16	17071	0.00816801325167724	0.0261237394040877	3.58433650615901	CXADR; GJA1; XIRP2
GO:0048678	response to axon injury	biological_process	3	893	16	17071	0.00816801325167724	0.0261237394040877	3.58433650615901	DPYSL3; FLRT3; GIPR
GO:0051928	positive regulation of calcium ion transport	biological_process	3	893	16	17071	0.00816801325167724	0.0261237394040877	3.58433650615901	LOC102287625; LPAR3; WFS1
GO:0043491	protein kinase B signaling	biological_process	4	893	25	17071	0.00858179265161461	0.0273772298682239	3.05863381858903	ADTRP; LOC102287625; SESN2; THEM4
GO:0017147	Wnt-protein binding	molecular_function	4	893	25	17071	0.00858179265161461	0.0273772298682239	3.05863381858903	FZD9; SFRP4; SFRP5; TRABD2B
GO:0030285	integral component of synaptic vesicle membrane	cellular_component	4	893	25	17071	0.00858179265161461	0.0273772298682239	3.05863381858903	SLC32A1; SYT4; VAMP1; WFS1
GO:0102991	myristoyl-CoA hydrolase activity	molecular_function	2	893	9	17071	0.00945007292358744	0.0296934565609044	4.24810252581809	ACOT7; THEM4
GO:0042310	vasoconstriction	biological_process	2	893	9	17071	0.00945007292358744	0.0296934565609044	4.24810252581809	AGT; EDN3
GO:0030330	DNA damage response, signal transduction by p53 class mediator	biological_process	2	893	9	17071	0.00945007292358744	0.0296934565609044	4.24810252581809	BATF; SESN2
GO:0050891	multicellular organismal water homeostasis	biological_process	2	893	9	17071	0.00945007292358744	0.0296934565609044	4.24810252581809	CFTR; LOC102266351
GO:0010717	regulation of epithelial to mesenchymal transition	biological_process	2	893	9	17071	0.00945007292358744	0.0296934565609044	4.24810252581809	CLASP1; ELL3
GO:0034383	low-density lipoprotein particle clearance	biological_process	2	893	9	17071	0.00945007292358744	0.0296934565609044	4.24810252581809	DGAT2; LDLR
GO:0031093	platelet alpha granule lumen	cellular_component	2	893	9	17071	0.00945007292358744	0.0296934565609044	4.24810252581809	FAM49B; VEGFC
GO:0071467	cellular response to pH	biological_process	2	893	9	17071	0.00945007292358744	0.0296934565609044	4.24810252581809	GJA1; GPR68
GO:0001678	cellular glucose homeostasis	biological_process	2	893	9	17071	0.00945007292358744	0.0296934565609044	4.24810252581809	HK2; NGFR
GO:0010867	positive regulation of triglyceride biosynthetic process	biological_process	2	893	9	17071	0.00945007292358744	0.0296934565609044	4.24810252581809	LDLR; PLIN5
GO:0019870	potassium channel inhibitor activity	molecular_function	2	893	9	17071	0.00945007292358744	0.0296934565609044	4.24810252581809	LOC102265716; LOC102275627
GO:0001561	fatty acid alpha-oxidation	biological_process	2	893	9	17071	0.00945007292358744	0.0296934565609044	4.24810252581809	LOC102270224; SLC25A17
GO:0042438	melanin biosynthetic process	biological_process	2	893	9	17071	0.00945007292358744	0.0296934565609044	4.24810252581809	LOC102276387; PMEL
GO:0000137	Golgi cis cisterna	cellular_component	2	893	9	17071	0.00945007292358744	0.0296934565609044	4.24810252581809	LOC102277058; XYLT1
GO:0070886	positive regulation of calcineurin-NFAT signaling cascade	biological_process	2	893	9	17071	0.00945007292358744	0.0296934565609044	4.24810252581809	LOC102283839; TMEM110
GO:0097202	activation of cysteine-type endopeptidase activity	biological_process	2	893	9	17071	0.00945007292358744	0.0296934565609044	4.24810252581809	LOC106701278; PERP
GO:0035999	tetrahydrofolate interconversion	biological_process	2	893	9	17071	0.00945007292358744	0.0296934565609044	4.24810252581809	MTHFD1; MTHFD1L
GO:0043020	NADPH oxidase complex	cellular_component	2	893	9	17071	0.00945007292358744	0.0296934565609044	4.24810252581809	NCF2; NCF4
GO:0051491	positive regulation of filopodium assembly	biological_process	4	893	26	17071	0.0101769268916904	0.0319239492979736	2.9409940563356	DPYSL3; GPM6A; PLPPR5; TENM2
GO:0070382	exocytic vesicle	cellular_component	4	893	26	17071	0.0101769268916904	0.0319239492979736	2.9409940563356	DPYSL3; IGF1; SYT4; SYT5
GO:0007193	adenylate cyclase-inhibiting G protein-coupled receptor signaling pathway	biological_process	5	893	36	17071	0.0102147135826038	0.0319276627781063	2.65506407863631	ADCY2; ADCY5; ADCY8; FFAR3; OPRL1
GO:0051959	dynein light intermediate chain binding	molecular_function	5	893	36	17071	0.0102147135826038	0.0319276627781063	2.65506407863631	DNAH10; DNAH11; DNAH2; DNHD1; HOOK2
GO:0045177	apical part of cell	cellular_component	7	893	58	17071	0.0102279871407554	0.0319276627781063	2.3071591304012	CDH23; CHL1; CLCN5; LDLR; LOC102264383; PLAUR; SLC4A9
GO:0004806	triglyceride lipase activity	molecular_function	3	893	17	17071	0.0102460780495998	0.0319276627781063	3.37349318226731	DDHD2; LPL; PNPLA1
GO:0034389	lipid droplet organization	biological_process	3	893	17	17071	0.0102460780495998	0.0319276627781063	3.37349318226731	DDHD2; HILPDA; PLIN5
GO:0044853	plasma membrane raft	cellular_component	3	893	17	17071	0.0102460780495998	0.0319276627781063	3.37349318226731	ITGAM; LOC102266026; SKAP1
GO:0031418	L-ascorbic acid binding	molecular_function	3	893	17	17071	0.0102460780495998	0.0319276627781063	3.37349318226731	LOC102270224; P4HA1; P4HA3
GO:0045653	negative regulation of megakaryocyte differentiation	biological_process	3	893	17	17071	0.0102460780495998	0.0319276627781063	3.37349318226731	LOC102277188; LOC102284726; LOC106700690
GO:0008076	voltage-gated potassium channel complex	cellular_component	8	893	70	17071	0.0104499768340892	0.0325360504908924	2.1847384418493	CNTN2; KCNA1; KCNA2; KCNB2; KCNG2; KCNH1; KCNIP2; KCNMB2
GO:0007626	locomotory behavior	biological_process	7	893	59	17071	0.0113055818259117	0.0351708414749802	2.26805473836051	ADCY5; CDH23; DDHD2; MCOLN3; OLFM2; PAK6; PAK7
GO:0005811	lipid droplet	cellular_component	8	893	71	17071	0.0114283840046553	0.035523463266745	2.1539674778796	ABHD5; DGAT2; HILPDA; LOC102264457; PLIN5; PNPLA1; RDH10; RSAD2
GO:0016339	calcium-dependent cell-cell adhesion via plasma membrane cell adhesion molecules	biological_process	5	893	37	17071	0.0116657684287614	0.0362014514907394	2.58330559002452	CDH1; CDH13; CDH23; LOC102277317; PCDH12
GO:0009636	response to toxic substance	biological_process	5	893	37	17071	0.0116657684287614	0.0362014514907394	2.58330559002452	EPHX2; LOC102270337; LOC102287625; SLC6A14; TRPM6
GO:0048240	sperm capacitation	biological_process	4	893	27	17071	0.0119638736951771	0.037004310573231	2.83206835054539	CFTR; LOC102266351; LOC102273272; SEPT4
GO:0019228	neuronal action potential	biological_process	4	893	27	17071	0.0119638736951771	0.037004310573231	2.83206835054539	KCNA1; KCNA2; KCNMB2; LOC102273202
GO:0006335	DNA replication-dependent nucleosome assembly	biological_process	4	893	27	17071	0.0119638736951771	0.037004310573231	2.83206835054539	LOC102277188; LOC102280563; LOC102284726; LOC106700690
GO:0006352	DNA-templated transcription, initiation	biological_process	4	893	27	17071	0.0119638736951771	0.037004310573231	2.83206835054539	LOC102277188; LOC102279902; LOC102284726; LOC106700690
GO:0007018	microtubule-based movement	biological_process	9	893	84	17071	0.0121001399072235	0.0373950047461728	2.04819228923372	DNAH10; DNAH11; DNAH2; DNAI1; DNHD1; KIF1C; KIF23; KIF28P; KIF3C
GO:0007267	cell-cell signaling	biological_process	8	893	72	17071	0.0124736955893612	0.0385177880236805	2.12405126290905	ADRA1B; EFNA4; GJA1; LOC102274744; LOC102287625; PHEX; POMC; TBX5
GO:0034364	high-density lipoprotein particle	cellular_component	3	893	18	17071	0.012637903163076	0.0387253438630161	3.18607689436357	APOE; LOC102267504; LOC102276577
GO:0045776	negative regulation of blood pressure	biological_process	3	893	18	17071	0.012637903163076	0.0387253438630161	3.18607689436357	FFAR3; OPRL1; VEGFC
GO:0035567	non-canonical Wnt signaling pathway	biological_process	3	893	18	17071	0.012637903163076	0.0387253438630161	3.18607689436357	FZD9; SFRP4; SFRP5
GO:0006091	generation of precursor metabolites and energy	biological_process	3	893	18	17071	0.012637903163076	0.0387253438630161	3.18607689436357	GIPR; PHKA2; POMC
GO:0017075	syntaxin-1 binding	molecular_function	3	893	18	17071	0.012637903163076	0.0387253438630161	3.18607689436357	PRRT2; SYBU; SYT4
GO:0051492	regulation of stress fiber assembly	biological_process	2	893	10	17071	0.012980781974988	0.0387253438630161	3.82329227323628	ASAP3; SYNPO
GO:0030007	cellular potassium ion homeostasis	biological_process	2	893	10	17071	0.012980781974988	0.0387253438630161	3.82329227323628	ATP12A; ATP4A
GO:0036376	sodium ion export across plasma membrane	biological_process	2	893	10	17071	0.012980781974988	0.0387253438630161	3.82329227323628	ATP12A; ATP4A
GO:0046626	regulation of insulin receptor signaling pathway	biological_process	2	893	10	17071	0.012980781974988	0.0387253438630161	3.82329227323628	BAIAP2L1; FFAR3
GO:0036128	CatSper complex	cellular_component	2	893	10	17071	0.012980781974988	0.0387253438630161	3.82329227323628	CATSPERB; HSPA2
GO:0043083	synaptic cleft	cellular_component	2	893	10	17071	0.012980781974988	0.0387253438630161	3.82329227323628	COLQ; NPTX1
GO:0016486	peptide hormone processing	biological_process	2	893	10	17071	0.012980781974988	0.0387253438630161	3.82329227323628	CORIN; SCG5
GO:0006809	nitric oxide biosynthetic process	biological_process	2	893	10	17071	0.012980781974988	0.0387253438630161	3.82329227323628	DDAH1; SLC7A2
GO:0004620	phospholipase activity	molecular_function	2	893	10	17071	0.012980781974988	0.0387253438630161	3.82329227323628	DDHD2; LPL
GO:0006259	DNA metabolic process	biological_process	2	893	10	17071	0.012980781974988	0.0387253438630161	3.82329227323628	DNASE1L3; KPNA2
GO:0042577	lipid phosphatase activity	molecular_function	2	893	10	17071	0.012980781974988	0.0387253438630161	3.82329227323628	EPHX2; PLPPR5
GO:0004303	estradiol 17-beta-dehydrogenase activity	molecular_function	2	893	10	17071	0.012980781974988	0.0387253438630161	3.82329227323628	HSD17B12; LOC102278627
GO:0032958	inositol phosphate biosynthetic process	biological_process	2	893	10	17071	0.012980781974988	0.0387253438630161	3.82329227323628	ITPKA; PPIP5K1
GO:0015269	calcium-activated potassium channel activity	molecular_function	2	893	10	17071	0.012980781974988	0.0387253438630161	3.82329227323628	KCNMB2; PKD2L1
GO:0045723	positive regulation of fatty acid biosynthetic process	biological_process	2	893	10	17071	0.012980781974988	0.0387253438630161	3.82329227323628	LEP; SLC45A3
GO:0000339	RNA cap binding	molecular_function	2	893	10	17071	0.012980781974988	0.0387253438630161	3.82329227323628	LOC102272783; LOC102277050
GO:0016209	antioxidant activity	molecular_function	2	893	10	17071	0.012980781974988	0.0387253438630161	3.82329227323628	LOC102279172; S100A9
GO:0043030	regulation of macrophage activation	biological_process	2	893	10	17071	0.012980781974988	0.0387253438630161	3.82329227323628	MFHAS1; SLC7A2
GO:0010737	protein kinase A signaling	biological_process	2	893	10	17071	0.012980781974988	0.0387253438630161	3.82329227323628	MYOM1; TCP11
GO:1900006	positive regulation of dendrite development	biological_process	2	893	10	17071	0.012980781974988	0.0387253438630161	3.82329227323628	PACSIN1; VLDLR
GO:0032233	positive regulation of actin filament bundle assembly	biological_process	2	893	10	17071	0.012980781974988	0.0387253438630161	3.82329227323628	PFN2; SYNPO
GO:2000378	negative regulation of reactive oxygen species metabolic process	biological_process	2	893	10	17071	0.012980781974988	0.0387253438630161	3.82329227323628	PLIN5; TIGAR
GO:0061564	axon development	biological_process	2	893	10	17071	0.012980781974988	0.0387253438630161	3.82329227323628	PLP1; SPRY3
GO:0031957	very long-chain fatty acid-CoA ligase activity	molecular_function	2	893	10	17071	0.012980781974988	0.0387253438630161	3.82329227323628	SLC27A4; SLC27A6
GO:0035584	calcium-mediated signaling using intracellular calcium source	biological_process	2	893	10	17071	0.012980781974988	0.0387253438630161	3.82329227323628	TENM2; TMEM110
GO:0043069	negative regulation of programmed cell death	biological_process	2	893	10	17071	0.012980781974988	0.0387253438630161	3.82329227323628	TIGAR; WFS1
GO:0007411	axon guidance	biological_process	13	893	138	17071	0.0133389639946283	0.0387253438630161	1.80082607072723	CHL1; CNTN2; DOK4; EFNA4; EMB; FLRT3; GFRA3; PDLIM7; ROBO2; SEMA3C; SLIT1; TENM2; UNC5A
GO:0005102	signaling receptor binding	molecular_function	20	893	238	17071	0.013549488857903	0.0387253438630161	1.60642532488919	ACOX2; AMACR; CLCF1; EGFL8; EML2; GFRA3; GJA1; HAP1; HILPDA; IZUMO1; LOC102268170; LOC102281754; LOC102286267; LPL; NRG2; PIPOX; PLAUR; SERPINE1; TENM2; TNFSF13
GO:0071949	FAD binding	molecular_function	4	893	28	17071	0.0139523017000407	0.0387253438630161	2.73092305231163	ACOX2; DDO; DHCR24; PRODH
GO:0051480	regulation of cytosolic calcium ion concentration	biological_process	4	893	28	17071	0.0139523017000407	0.0387253438630161	2.73092305231163	ADCY8; CDH23; FZD9; TRPC6
GO:0014704	intercalated disc	cellular_component	4	893	28	17071	0.0139523017000407	0.0387253438630161	2.73092305231163	FGF13; GJA1; PGM5; SCN4B
GO:0070588	calcium ion transmembrane transport	biological_process	6	893	50	17071	0.0146731386168618	0.0387253438630161	2.29397536394177	ANXA1; MCOLN3; NALCN; TRPC6; TRPM3; TRPM6
GO:0007416	synapse assembly	biological_process	6	893	50	17071	0.0146731386168618	0.0387253438630161	2.29397536394177	CDH1; FLRT3; GPM6A; LOC102266026; LOC102277317; SPOCK2
GO:0043235	receptor complex	cellular_component	12	893	126	17071	0.0146880786741497	0.0387253438630161	1.82061536820775	ABCG2; CRLF1; CRLF2; GFRA3; GPRC5C; IL13RA1; IL31RA; LDLR; PKD2L1; PLA2R1; PLXDC1; VLDLR
GO:0043005	neuron projection	cellular_component	21	893	255	17071	0.0148720803372635	0.0387253438630161	1.57429681839141	ACOT7; CHRNA3; CHRNA7; CPNE5; CXADR; DLG2; FGF13; GPM6A; GRIN3A; KIF1C; LIN7B; LYPD6; NPTX1; RTN4RL2; SLC4A8; SRCIN1; SV2A; SYP; SYT4; TENM2; VAMP1
GO:0007188	adenylate cyclase-modulating G protein-coupled receptor signaling pathway	biological_process	5	893	39	17071	0.0149922026175235	0.0387253438630161	2.45082838027967	ADCY2; ADRA1A; ADRA1B; ADRB1; DRD2
GO:0010811	positive regulation of cell-substrate adhesion	biological_process	5	893	39	17071	0.0149922026175235	0.0387253438630161	2.45082838027967	CCDC80; COL8A1; HSD17B12; NID1; SPOCK2
GO:0030286	dynein complex	cellular_component	5	893	39	17071	0.0149922026175235	0.0387253438630161	2.45082838027967	DNAH10; DNAH11; DNAH2; DNAI1; DNHD1
GO:0043679	axon terminus	cellular_component	5	893	39	17071	0.0149922026175235	0.0387253438630161	2.45082838027967	FLRT3; KCNA1; KCNA2; PACSIN1; PRRT2
GO:0016556	mRNA modification	biological_process	1	893	4	17071	0.0152819810933616	0.0387253438630161	4.77911534154535	A1CF
GO:0033512	L-lysine catabolic process to acetyl-CoA via saccharopine	biological_process	1	893	4	17071	0.0152819810933616	0.0387253438630161	4.77911534154535	AADAT
GO:0015562	efflux transmembrane transporter activity	molecular_function	1	893	4	17071	0.0152819810933616	0.0387253438630161	4.77911534154535	ABCB6
GO:0016402	pristanoyl-CoA oxidase activity	molecular_function	1	893	4	17071	0.0152819810933616	0.0387253438630161	4.77911534154535	ACOX2
GO:0003996	acyl-CoA ligase activity	molecular_function	1	893	4	17071	0.0152819810933616	0.0387253438630161	4.77911534154535	ACSM1
GO:0004321	fatty-acyl-CoA synthase activity	molecular_function	1	893	4	17071	0.0152819810933616	0.0387253438630161	4.77911534154535	ACSM1
GO:1900748	positive regulation of vascular endothelial growth factor signaling pathway	biological_process	1	893	4	17071	0.0152819810933616	0.0387253438630161	4.77911534154535	ADAMTS3
GO:0045636	positive regulation of melanocyte differentiation	biological_process	1	893	4	17071	0.0152819810933616	0.0387253438630161	4.77911534154535	ADAMTS9
GO:0080135	regulation of cellular response to stress	biological_process	1	893	4	17071	0.0152819810933616	0.0387253438630161	4.77911534154535	ADCY8
GO:0097084	vascular smooth muscle cell development	biological_process	1	893	4	17071	0.0152819810933616	0.0387253438630161	4.77911534154535	ADM
GO:0042758	long-chain fatty acid catabolic process	biological_process	1	893	4	17071	0.0152819810933616	0.0387253438630161	4.77911534154535	ADTRP
GO:2000402	negative regulation of lymphocyte migration	biological_process	1	893	4	17071	0.0152819810933616	0.0387253438630161	4.77911534154535	ADTRP
GO:0004127	cytidylate kinase activity	molecular_function	1	893	4	17071	0.0152819810933616	0.0387253438630161	4.77911534154535	AK8
GO:0001758	retinal dehydrogenase activity	molecular_function	1	893	4	17071	0.0152819810933616	0.0387253438630161	4.77911534154535	ALDH1A1
GO:0006574	valine catabolic process	biological_process	1	893	4	17071	0.0152819810933616	0.0387253438630161	4.77911534154535	ALDH6A1
GO:0014839	myoblast migration involved in skeletal muscle regeneration	biological_process	1	893	4	17071	0.0152819810933616	0.0387253438630161	4.77911534154535	ANXA1
GO:0042063	gliogenesis	biological_process	1	893	4	17071	0.0152819810933616	0.0387253438630161	4.77911534154535	ANXA1
GO:0046632	alpha-beta T cell differentiation	biological_process	1	893	4	17071	0.0152819810933616	0.0387253438630161	4.77911534154535	ANXA1
GO:0000221	vacuolar proton-transporting V-type ATPase, V1 domain	cellular_component	1	893	4	17071	0.0152819810933616	0.0387253438630161	4.77911534154535	ATP6V1C2
GO:0002903	negative regulation of B cell apoptotic process	biological_process	1	893	4	17071	0.0152819810933616	0.0387253438630161	4.77911534154535	AURKB
GO:0044878	mitotic cytokinesis checkpoint	biological_process	1	893	4	17071	0.0152819810933616	0.0387253438630161	4.77911534154535	AURKB
GO:0002320	lymphoid progenitor cell differentiation	biological_process	1	893	4	17071	0.0152819810933616	0.0387253438630161	4.77911534154535	BATF
GO:0030857	negative regulation of epithelial cell differentiation	biological_process	1	893	4	17071	0.0152819810933616	0.0387253438630161	4.77911534154535	CCND1
GO:0016600	flotillin complex	cellular_component	1	893	4	17071	0.0152819810933616	0.0387253438630161	4.77911534154535	CDH1
GO:0050957	equilibrioception	biological_process	1	893	4	17071	0.0152819810933616	0.0387253438630161	4.77911534154535	CDH23
GO:0016780	phosphotransferase activity, for other substituted phosphate groups	molecular_function	1	893	4	17071	0.0152819810933616	0.0387253438630161	4.77911534154535	CHPT1
GO:0035095	behavioral response to nicotine	biological_process	1	893	4	17071	0.0152819810933616	0.0387253438630161	4.77911534154535	CHRNA3
GO:0017081	chloride channel regulator activity	molecular_function	1	893	4	17071	0.0152819810933616	0.0387253438630161	4.77911534154535	CHRNA7
GO:0032437	cuticular plate	cellular_component	1	893	4	17071	0.0152819810933616	0.0387253438630161	4.77911534154535	CIB2
GO:0040001	establishment of mitotic spindle localization	biological_process	1	893	4	17071	0.0152819810933616	0.0387253438630161	4.77911534154535	CLASP1
GO:0045180	basal cortex	cellular_component	1	893	4	17071	0.0152819810933616	0.0387253438630161	4.77911534154535	CLASP1
GO:0051294	establishment of spindle orientation	biological_process	1	893	4	17071	0.0152819810933616	0.0387253438630161	4.77911534154535	CLASP1
GO:0071205	protein localization to juxtaparanode region of axon	biological_process	1	893	4	17071	0.0152819810933616	0.0387253438630161	4.77911534154535	CNTN2
GO:0071340	skeletal muscle acetylcholine-gated channel clustering	biological_process	1	893	4	17071	0.0152819810933616	0.0387253438630161	4.77911534154535	COLQ
GO:0046629	gamma-delta T cell activation	biological_process	1	893	4	17071	0.0152819810933616	0.0387253438630161	4.77911534154535	CXADR
GO:0071253	connexin binding	molecular_function	1	893	4	17071	0.0152819810933616	0.0387253438630161	4.77911534154535	CXADR
GO:0006527	arginine catabolic process	biological_process	1	893	4	17071	0.0152819810933616	0.0387253438630161	4.77911534154535	DDAH1
GO:0035336	long-chain fatty-acyl-CoA metabolic process	biological_process	1	893	4	17071	0.0152819810933616	0.0387253438630161	4.77911534154535	DGAT2
GO:0060613	fat pad development	biological_process	1	893	4	17071	0.0152819810933616	0.0387253438630161	4.77911534154535	DGAT2
GO:0098919	structural constituent of postsynaptic density	molecular_function	1	893	4	17071	0.0152819810933616	0.0387253438630161	4.77911534154535	DLG2
GO:0071895	odontoblast differentiation	biological_process	1	893	4	17071	0.0152819810933616	0.0387253438630161	4.77911534154535	DLX3
GO:0002283	neutrophil activation involved in immune response	biological_process	1	893	4	17071	0.0152819810933616	0.0387253438630161	4.77911534154535	DNASE1L3
GO:0002673	regulation of acute inflammatory response	biological_process	1	893	4	17071	0.0152819810933616	0.0387253438630161	4.77911534154535	DNASE1L3
GO:0004530	deoxyribonuclease I activity	molecular_function	1	893	4	17071	0.0152819810933616	0.0387253438630161	4.77911534154535	DNASE1L3
GO:0004536	deoxyribonuclease activity	molecular_function	1	893	4	17071	0.0152819810933616	0.0387253438630161	4.77911534154535	DNASE1L3
GO:0045591	positive regulation of regulatory T cell differentiation	biological_process	1	893	4	17071	0.0152819810933616	0.0387253438630161	4.77911534154535	DUSP10
GO:1903753	negative regulation of p38MAPK cascade	biological_process	1	893	4	17071	0.0152819810933616	0.0387253438630161	4.77911534154535	DUSP10
GO:0016831	carboxy-lyase activity	molecular_function	1	893	4	17071	0.0152819810933616	0.0387253438630161	4.77911534154535	ECHDC1
GO:0051302	regulation of cell division	biological_process	1	893	4	17071	0.0152819810933616	0.0387253438630161	4.77911534154535	EFHC1
GO:0035879	plasma membrane lactate transport	biological_process	1	893	4	17071	0.0152819810933616	0.0387253438630161	4.77911534154535	EMB
GO:0004301	epoxide hydrolase activity	molecular_function	1	893	4	17071	0.0152819810933616	0.0387253438630161	4.77911534154535	EPHX2
GO:0008483	transaminase activity	molecular_function	1	893	4	17071	0.0152819810933616	0.0387253438630161	4.77911534154535	ETNPPL
GO:1990817	RNA adenylyltransferase activity	molecular_function	1	893	4	17071	0.0152819810933616	0.0387253438630161	4.77911534154535	FAM46B
GO:0010631	epithelial cell migration	biological_process	1	893	4	17071	0.0152819810933616	0.0387253438630161	4.77911534154535	FAT2
GO:0070545	PeBoW complex	cellular_component	1	893	4	17071	0.0152819810933616	0.0387253438630161	4.77911534154535	FBXW8
GO:0098909	regulation of cardiac muscle cell action potential involved in regulation of contraction	biological_process	1	893	4	17071	0.0152819810933616	0.0387253438630161	4.77911534154535	FGF13
GO:0003254	regulation of membrane depolarization	biological_process	1	893	4	17071	0.0152819810933616	0.0387253438630161	4.77911534154535	FHL1
GO:0060323	head morphogenesis	biological_process	1	893	4	17071	0.0152819810933616	0.0387253438630161	4.77911534154535	FLVCR1
GO:0070995	NADPH oxidation	biological_process	1	893	4	17071	0.0152819810933616	0.0387253438630161	4.77911534154535	FMO2
GO:0018342	protein prenylation	biological_process	1	893	4	17071	0.0152819810933616	0.0387253438630161	4.77911534154535	FNTB
GO:1990523	bone regeneration	biological_process	1	893	4	17071	0.0152819810933616	0.0387253438630161	4.77911534154535	FZD9
GO:0002070	epithelial cell maturation	biological_process	1	893	4	17071	0.0152819810933616	0.0387253438630161	4.77911534154535	GJA1
GO:0004370	glycerol kinase activity	molecular_function	1	893	4	17071	0.0152819810933616	0.0387253438630161	4.77911534154535	GK
GO:0046167	glycerol-3-phosphate biosynthetic process	biological_process	1	893	4	17071	0.0152819810933616	0.0387253438630161	4.77911534154535	GK
GO:0004366	glycerol-3-phosphate O-acyltransferase activity	molecular_function	1	893	4	17071	0.0152819810933616	0.0387253438630161	4.77911534154535	GPAT3
GO:0102420	sn-1-glycerol-3-phosphate C16:0-DCA-CoA acyl transferase activity	molecular_function	1	893	4	17071	0.0152819810933616	0.0387253438630161	4.77911534154535	GPAT3
GO:0004965	G protein-coupled GABA receptor activity	molecular_function	1	893	4	17071	0.0152819810933616	0.0387253438630161	4.77911534154535	GPR156
GO:0038039	G protein-coupled receptor heterodimeric complex	cellular_component	1	893	4	17071	0.0152819810933616	0.0387253438630161	4.77911534154535	GPR156
GO:0004971	AMPA glutamate receptor activity	molecular_function	1	893	4	17071	0.0152819810933616	0.0387253438630161	4.77911534154535	GRIA3
GO:0005231	excitatory extracellular ligand-gated ion channel activity	molecular_function	1	893	4	17071	0.0152819810933616	0.0387253438630161	4.77911534154535	GRIA3
GO:0102158	very-long-chain 3-hydroxyacyl-CoA dehydratase activity	molecular_function	1	893	4	17071	0.0152819810933616	0.0387253438630161	4.77911534154535	HACD2
GO:0102343	3-hydroxy-arachidoyl-CoA dehydratase activity	molecular_function	1	893	4	17071	0.0152819810933616	0.0387253438630161	4.77911534154535	HACD2
GO:0102344	3-hydroxy-behenoyl-CoA dehydratase activity	molecular_function	1	893	4	17071	0.0152819810933616	0.0387253438630161	4.77911534154535	HACD2
GO:0102345	3-hydroxy-lignoceroyl-CoA dehydratase activity	molecular_function	1	893	4	17071	0.0152819810933616	0.0387253438630161	4.77911534154535	HACD2
GO:0035939	microsatellite binding	molecular_function	1	893	4	17071	0.0152819810933616	0.0387253438630161	4.77911534154535	HEYL
GO:0048545	response to steroid hormone	biological_process	1	893	4	17071	0.0152819810933616	0.0387253438630161	4.77911534154535	IDH1
GO:0043569	negative regulation of insulin-like growth factor receptor signaling pathway	biological_process	1	893	4	17071	0.0152819810933616	0.0387253438630161	4.77911534154535	IGFBP5
GO:0035655	interleukin-18-mediated signaling pathway	biological_process	1	893	4	17071	0.0152819810933616	0.0387253438630161	4.77911534154535	IL18BP
GO:0006021	inositol biosynthetic process	biological_process	1	893	4	17071	0.0152819810933616	0.0387253438630161	4.77911534154535	IMPA2
GO:0008934	inositol monophosphate 1-phosphatase activity	molecular_function	1	893	4	17071	0.0152819810933616	0.0387253438630161	4.77911534154535	IMPA2
GO:0052832	inositol monophosphate 3-phosphatase activity	molecular_function	1	893	4	17071	0.0152819810933616	0.0387253438630161	4.77911534154535	IMPA2
GO:0052833	inositol monophosphate 4-phosphatase activity	molecular_function	1	893	4	17071	0.0152819810933616	0.0387253438630161	4.77911534154535	IMPA2
GO:0060363	cranial suture morphogenesis	biological_process	1	893	4	17071	0.0152819810933616	0.0387253438630161	4.77911534154535	INSIG1
GO:0010668	ectodermal cell differentiation	biological_process	1	893	4	17071	0.0152819810933616	0.0387253438630161	4.77911534154535	ITGAM
GO:0042985	negative regulation of amyloid precursor protein biosynthetic process	biological_process	1	893	4	17071	0.0152819810933616	0.0387253438630161	4.77911534154535	ITM2C
GO:0008440	inositol-1,4,5-trisphosphate 3-kinase activity	molecular_function	1	893	4	17071	0.0152819810933616	0.0387253438630161	4.77911534154535	ITPKA
GO:0097062	dendritic spine maintenance	biological_process	1	893	4	17071	0.0152819810933616	0.0387253438630161	4.77911534154535	ITPKA
GO:0023041	neuronal signal transduction	biological_process	1	893	4	17071	0.0152819810933616	0.0387253438630161	4.77911534154535	KCNA1
GO:0008200	ion channel inhibitor activity	molecular_function	1	893	4	17071	0.0152819810933616	0.0387253438630161	4.77911534154535	KCNMB2
GO:0000915	actomyosin contractile ring assembly	biological_process	1	893	4	17071	0.0152819810933616	0.0387253438630161	4.77911534154535	KIF23
GO:0019054	modulation by virus of host process	biological_process	1	893	4	17071	0.0152819810933616	0.0387253438630161	4.77911534154535	KPNA2
GO:1900223	positive regulation of amyloid-beta clearance	biological_process	1	893	4	17071	0.0152819810933616	0.0387253438630161	4.77911534154535	LDLR
GO:1905167	positive regulation of lysosomal protein catabolic process	biological_process	1	893	4	17071	0.0152819810933616	0.0387253438630161	4.77911534154535	LDLR
GO:0033210	leptin-mediated signaling pathway	biological_process	1	893	4	17071	0.0152819810933616	0.0387253438630161	4.77911534154535	LEP
GO:0044320	cellular response to leptin stimulus	biological_process	1	893	4	17071	0.0152819810933616	0.0387253438630161	4.77911534154535	LEP
GO:0097025	MPP7-DLG1-LIN7 complex	cellular_component	1	893	4	17071	0.0152819810933616	0.0387253438630161	4.77911534154535	LIN7B
GO:0030644	cellular chloride ion homeostasis	biological_process	1	893	4	17071	0.0152819810933616	0.0387253438630161	4.77911534154535	LOC102265716
GO:0016747	transferase activity, transferring acyl groups other than amino-acyl groups	molecular_function	1	893	4	17071	0.0152819810933616	0.0387253438630161	4.77911534154535	LOC102266072
GO:0000444	MIS12/MIND type complex	cellular_component	1	893	4	17071	0.0152819810933616	0.0387253438630161	4.77911534154535	LOC102270398
GO:0034653	retinoic acid catabolic process	biological_process	1	893	4	17071	0.0152819810933616	0.0387253438630161	4.77911534154535	LOC102272258
GO:1904177	regulation of adipose tissue development	biological_process	1	893	4	17071	0.0152819810933616	0.0387253438630161	4.77911534154535	LOC102272527
GO:0015277	kainate selective glutamate receptor activity	molecular_function	1	893	4	17071	0.0152819810933616	0.0387253438630161	4.77911534154535	LOC102273202
GO:0051967	negative regulation of synaptic transmission, glutamatergic	biological_process	1	893	4	17071	0.0152819810933616	0.0387253438630161	4.77911534154535	LOC102273202
GO:0099507	ligand-gated ion channel activity involved in regulation of presynaptic membrane potential	molecular_function	1	893	4	17071	0.0152819810933616	0.0387253438630161	4.77911534154535	LOC102273202
GO:0042373	vitamin K metabolic process	biological_process	1	893	4	17071	0.0152819810933616	0.0387253438630161	4.77911534154535	LOC102276117
GO:0035984	cellular response to trichostatin A	biological_process	1	893	4	17071	0.0152819810933616	0.0387253438630161	4.77911534154535	LOC102276325
GO:0051653	spindle localization	biological_process	1	893	4	17071	0.0152819810933616	0.0387253438630161	4.77911534154535	LOC102276325
GO:0008948	oxaloacetate decarboxylase activity	molecular_function	1	893	4	17071	0.0152819810933616	0.0387253438630161	4.77911534154535	LOC102279866
GO:0060700	regulation of ribonuclease activity	biological_process	1	893	4	17071	0.0152819810933616	0.0387253438630161	4.77911534154535	LOC102283231
GO:0043648	dicarboxylic acid metabolic process	biological_process	1	893	4	17071	0.0152819810933616	0.0387253438630161	4.77911534154535	LOC102283815
GO:0070095	fructose-6-phosphate binding	molecular_function	1	893	4	17071	0.0152819810933616	0.0387253438630161	4.77911534154535	LOC102284536
GO:0043308	eosinophil degranulation	biological_process	1	893	4	17071	0.0152819810933616	0.0387253438630161	4.77911534154535	LOC102287625
GO:0007198	adenylate cyclase-inhibiting serotonin receptor signaling pathway	biological_process	1	893	4	17071	0.0152819810933616	0.0387253438630161	4.77911534154535	LOC102287774
GO:0004597	peptide-aspartate beta-dioxygenase activity	molecular_function	1	893	4	17071	0.0152819810933616	0.0387253438630161	4.77911534154535	LOC106701278
GO:0055087	Ski complex	cellular_component	1	893	4	17071	0.0152819810933616	0.0387253438630161	4.77911534154535	LOC106701664
GO:0004720	protein-lysine 6-oxidase activity	molecular_function	1	893	4	17071	0.0152819810933616	0.0387253438630161	4.77911534154535	LOXL4
GO:0018057	peptidyl-lysine oxidation	biological_process	1	893	4	17071	0.0152819810933616	0.0387253438630161	4.77911534154535	LOXL4
GO:0010886	positive regulation of cholesterol storage	biological_process	1	893	4	17071	0.0152819810933616	0.0387253438630161	4.77911534154535	LPL
GO:0034372	very-low-density lipoprotein particle remodeling	biological_process	1	893	4	17071	0.0152819810933616	0.0387253438630161	4.77911534154535	LPL
GO:0034137	positive regulation of toll-like receptor 2 signaling pathway	biological_process	1	893	4	17071	0.0152819810933616	0.0387253438630161	4.77911534154535	MFHAS1
GO:0035330	regulation of hippo signaling	biological_process	1	893	4	17071	0.0152819810933616	0.0387253438630161	4.77911534154535	MOB3B
GO:0042420	dopamine catabolic process	biological_process	1	893	4	17071	0.0152819810933616	0.0387253438630161	4.77911534154535	MOXD1
GO:0001780	neutrophil homeostasis	biological_process	1	893	4	17071	0.0152819810933616	0.0387253438630161	4.77911534154535	MTHFD1
GO:1902732	positive regulation of chondrocyte proliferation	biological_process	1	893	4	17071	0.0152819810933616	0.0387253438630161	4.77911534154535	MUSTN1
GO:0003374	dynamin family protein polymerization involved in mitochondrial fission	biological_process	1	893	4	17071	0.0152819810933616	0.0387253438630161	4.77911534154535	MX2
GO:0006942	regulation of striated muscle contraction	biological_process	1	893	4	17071	0.0152819810933616	0.0387253438630161	4.77911534154535	MYBPH
GO:0035582	sequestering of BMP in extracellular matrix	biological_process	1	893	4	17071	0.0152819810933616	0.0387253438630161	4.77911534154535	NBL1
GO:0090027	negative regulation of monocyte chemotaxis	biological_process	1	893	4	17071	0.0152819810933616	0.0387253438630161	4.77911534154535	NBL1
GO:0043281	regulation of cysteine-type endopeptidase activity involved in apoptotic process	biological_process	1	893	4	17071	0.0152819810933616	0.0387253438630161	4.77911534154535	NGFR
GO:1903588	negative regulation of blood vessel endothelial cell proliferation involved in sprouting angiogenesis	biological_process	1	893	4	17071	0.0152819810933616	0.0387253438630161	4.77911534154535	NGFR
GO:0032836	glomerular basement membrane development	biological_process	1	893	4	17071	0.0152819810933616	0.0387253438630161	4.77911534154535	NID1
GO:0043237	laminin-1 binding	molecular_function	1	893	4	17071	0.0152819810933616	0.0387253438630161	4.77911534154535	NID1
GO:0043125	ErbB-3 class receptor binding	molecular_function	1	893	4	17071	0.0152819810933616	0.0387253438630161	4.77911534154535	NRG2
GO:0047631	ADP-ribose diphosphatase activity	molecular_function	1	893	4	17071	0.0152819810933616	0.0387253438630161	4.77911534154535	NUDT5
GO:0051152	positive regulation of smooth muscle cell differentiation	biological_process	1	893	4	17071	0.0152819810933616	0.0387253438630161	4.77911534154535	OLFM2
GO:0038003	opioid receptor signaling pathway	biological_process	1	893	4	17071	0.0152819810933616	0.0387253438630161	4.77911534154535	OPRL1
GO:1904058	positive regulation of sensory perception of pain	biological_process	1	893	4	17071	0.0152819810933616	0.0387253438630161	4.77911534154535	OPRL1
GO:0035339	SPOTS complex	cellular_component	1	893	4	17071	0.0152819810933616	0.0387253438630161	4.77911534154535	ORMDL3
GO:0006873	cellular ion homeostasis	biological_process	1	893	4	17071	0.0152819810933616	0.0387253438630161	4.77911534154535	P2RY2
GO:0070257	positive regulation of mucus secretion	biological_process	1	893	4	17071	0.0152819810933616	0.0387253438630161	4.77911534154535	P2RY2
GO:0050428	3'-phosphoadenosine 5'-phosphosulfate biosynthetic process	biological_process	1	893	4	17071	0.0152819810933616	0.0387253438630161	4.77911534154535	PAPSS2
GO:0060711	labyrinthine layer development	biological_process	1	893	4	17071	0.0152819810933616	0.0387253438630161	4.77911534154535	PCDH12
GO:0046069	cGMP catabolic process	biological_process	1	893	4	17071	0.0152819810933616	0.0387253438630161	4.77911534154535	PDE10A
GO:0098885	modification of postsynaptic actin cytoskeleton	biological_process	1	893	4	17071	0.0152819810933616	0.0387253438630161	4.77911534154535	PFN2
GO:0004614	phosphoglucomutase activity	molecular_function	1	893	4	17071	0.0152819810933616	0.0387253438630161	4.77911534154535	PGM5
GO:0021879	forebrain neuron differentiation	biological_process	1	893	4	17071	0.0152819810933616	0.0387253438630161	4.77911534154535	PHLDA1
GO:0043553	negative regulation of phosphatidylinositol 3-kinase activity	biological_process	1	893	4	17071	0.0152819810933616	0.0387253438630161	4.77911534154535	PIK3IP1
GO:0045110	intermediate filament bundle assembly	biological_process	1	893	4	17071	0.0152819810933616	0.0387253438630161	4.77911534154535	PKP1
GO:0006650	glycerophospholipid metabolic process	biological_process	1	893	4	17071	0.0152819810933616	0.0387253438630161	4.77911534154535	PLA2G15
GO:0034638	phosphatidylcholine catabolic process	biological_process	1	893	4	17071	0.0152819810933616	0.0387253438630161	4.77911534154535	PLA2G15
GO:0047499	calcium-independent phospholipase A2 activity	molecular_function	1	893	4	17071	0.0152819810933616	0.0387253438630161	4.77911534154535	PLA2G15
GO:2001268	negative regulation of cysteine-type endopeptidase activity involved in apoptotic signaling pathway	biological_process	1	893	4	17071	0.0152819810933616	0.0387253438630161	4.77911534154535	PLAUR
GO:0010897	negative regulation of triglyceride catabolic process	biological_process	1	893	4	17071	0.0152819810933616	0.0387253438630161	4.77911534154535	PLIN5
GO:0048738	cardiac muscle tissue development	biological_process	1	893	4	17071	0.0152819810933616	0.0387253438630161	4.77911534154535	PLN
GO:0010991	negative regulation of SMAD protein complex assembly	biological_process	1	893	4	17071	0.0152819810933616	0.0387253438630161	4.77911534154535	PMEPA1
GO:0031781	type 3 melanocortin receptor binding	molecular_function	1	893	4	17071	0.0152819810933616	0.0387253438630161	4.77911534154535	POMC
GO:0031782	type 4 melanocortin receptor binding	molecular_function	1	893	4	17071	0.0152819810933616	0.0387253438630161	4.77911534154535	POMC
GO:0008603	cAMP-dependent protein kinase regulator activity	molecular_function	1	893	4	17071	0.0152819810933616	0.0387253438630161	4.77911534154535	PRKAR2B
GO:0051186	cofactor metabolic process	biological_process	1	893	4	17071	0.0152819810933616	0.0387253438630161	4.77911534154535	PRKG2
GO:0004957	prostaglandin E receptor activity	molecular_function	1	893	4	17071	0.0152819810933616	0.0387253438630161	4.77911534154535	PTGER3
GO:1990481	mRNA pseudouridine synthesis	biological_process	1	893	4	17071	0.0152819810933616	0.0387253438630161	4.77911534154535	PUS7
GO:0043584	nose development	biological_process	1	893	4	17071	0.0152819810933616	0.0387253438630161	4.77911534154535	RDH10
GO:0003184	pulmonary valve morphogenesis	biological_process	1	893	4	17071	0.0152819810933616	0.0387253438630161	4.77911534154535	ROBO2
GO:0035385	Roundabout signaling pathway	biological_process	1	893	4	17071	0.0152819810933616	0.0387253438630161	4.77911534154535	ROBO2
GO:0061298	retina vasculature development in camera-type eye	biological_process	1	893	4	17071	0.0152819810933616	0.0387253438630161	4.77911534154535	ROM1
GO:0019218	regulation of steroid metabolic process	biological_process	1	893	4	17071	0.0152819810933616	0.0387253438630161	4.77911534154535	RORC
GO:0070244	negative regulation of thymocyte apoptotic process	biological_process	1	893	4	17071	0.0152819810933616	0.0387253438630161	4.77911534154535	RORC
GO:0009052	pentose-phosphate shunt, non-oxidative branch	biological_process	1	893	4	17071	0.0152819810933616	0.0387253438630161	4.77911534154535	RPIA
GO:2000553	positive regulation of T-helper 2 cell cytokine production	biological_process	1	893	4	17071	0.0152819810933616	0.0387253438630161	4.77911534154535	RSAD2
GO:0051047	positive regulation of secretion	biological_process	1	893	4	17071	0.0152819810933616	0.0387253438630161	4.77911534154535	SCIN
GO:0086006	voltage-gated sodium channel activity involved in cardiac muscle cell action potential	molecular_function	1	893	4	17071	0.0152819810933616	0.0387253438630161	4.77911534154535	SCN4B
GO:0086016	AV node cell action potential	biological_process	1	893	4	17071	0.0152819810933616	0.0387253438630161	4.77911534154535	SCN4B
GO:0051918	negative regulation of fibrinolysis	biological_process	1	893	4	17071	0.0152819810933616	0.0387253438630161	4.77911534154535	SERPINE1
GO:0036091	positive regulation of transcription from RNA polymerase II promoter in response to oxidative stress	biological_process	1	893	4	17071	0.0152819810933616	0.0387253438630161	4.77911534154535	SESN2
GO:1904504	positive regulation of lipophagy	biological_process	1	893	4	17071	0.0152819810933616	0.0387253438630161	4.77911534154535	SESN2
GO:0061551	trigeminal ganglion development	biological_process	1	893	4	17071	0.0152819810933616	0.0387253438630161	4.77911534154535	SIX4
GO:0072075	metanephric mesenchyme development	biological_process	1	893	4	17071	0.0152819810933616	0.0387253438630161	4.77911534154535	SIX4
GO:0072107	positive regulation of ureteric bud formation	biological_process	1	893	4	17071	0.0152819810933616	0.0387253438630161	4.77911534154535	SIX4
GO:0033625	positive regulation of integrin activation	biological_process	1	893	4	17071	0.0152819810933616	0.0387253438630161	4.77911534154535	SKAP1
GO:0015746	citrate transport	biological_process	1	893	4	17071	0.0152819810933616	0.0387253438630161	4.77911534154535	SLC13A3
GO:0017153	sodium:dicarboxylate symporter activity	molecular_function	1	893	4	17071	0.0152819810933616	0.0387253438630161	4.77911534154535	SLC13A3
GO:0015888	thiamine transport	biological_process	1	893	4	17071	0.0152819810933616	0.0387253438630161	4.77911534154535	SLC19A3
GO:0005471	ATP:ADP antiporter activity	molecular_function	1	893	4	17071	0.0152819810933616	0.0387253438630161	4.77911534154535	SLC25A5
GO:0071817	MMXD complex	cellular_component	1	893	4	17071	0.0152819810933616	0.0387253438630161	4.77911534154535	SLC25A5
GO:0043229	intracellular organelle	cellular_component	1	893	4	17071	0.0152819810933616	0.0387253438630161	4.77911534154535	SLC32A1
GO:0044292	dendrite terminus	cellular_component	1	893	4	17071	0.0152819810933616	0.0387253438630161	4.77911534154535	SLC32A1
GO:0098700	neurotransmitter loading into synaptic vesicle	biological_process	1	893	4	17071	0.0152819810933616	0.0387253438630161	4.77911534154535	SLC32A1
GO:0022028	tangential migration from the subventricular zone to the olfactory bulb	biological_process	1	893	4	17071	0.0152819810933616	0.0387253438630161	4.77911534154535	SLIT1
GO:0048853	forebrain morphogenesis	biological_process	1	893	4	17071	0.0152819810933616	0.0387253438630161	4.77911534154535	SLIT1
GO:0009994	oocyte differentiation	biological_process	1	893	4	17071	0.0152819810933616	0.0387253438630161	4.77911534154535	SOHLH1
GO:0031262	Ndc80 complex	cellular_component	1	893	4	17071	0.0152819810933616	0.0387253438630161	4.77911534154535	SPC24
GO:0050810	regulation of steroid biosynthetic process	biological_process	1	893	4	17071	0.0152819810933616	0.0387253438630161	4.77911534154535	STAR
GO:0044070	regulation of anion transport	biological_process	1	893	4	17071	0.0152819810933616	0.0387253438630161	4.77911534154535	STC1
GO:1901017	negative regulation of potassium ion transmembrane transporter activity	biological_process	1	893	4	17071	0.0152819810933616	0.0387253438630161	4.77911534154535	STK39
GO:1901380	negative regulation of potassium ion transmembrane transport	biological_process	1	893	4	17071	0.0152819810933616	0.0387253438630161	4.77911534154535	STK39
GO:0032611	interleukin-1 beta production	biological_process	1	893	4	17071	0.0152819810933616	0.0387253438630161	4.77911534154535	SUCNR1
GO:0051373	FATZ binding	molecular_function	1	893	4	17071	0.0152819810933616	0.0387253438630161	4.77911534154535	TCAP
GO:0007530	sex determination	biological_process	1	893	4	17071	0.0152819810933616	0.0387253438630161	4.77911534154535	TCF21
GO:0048732	gland development	biological_process	1	893	4	17071	0.0152819810933616	0.0387253438630161	4.77911534154535	TCF21
GO:0060008	Sertoli cell differentiation	biological_process	1	893	4	17071	0.0152819810933616	0.0387253438630161	4.77911534154535	TCF21
GO:0072162	metanephric mesenchymal cell differentiation	biological_process	1	893	4	17071	0.0152819810933616	0.0387253438630161	4.77911534154535	TCF21
GO:0030854	positive regulation of granulocyte differentiation	biological_process	1	893	4	17071	0.0152819810933616	0.0387253438630161	4.77911534154535	TESC
GO:2001269	positive regulation of cysteine-type endopeptidase activity involved in apoptotic signaling pathway	biological_process	1	893	4	17071	0.0152819810933616	0.0387253438630161	4.77911534154535	TFAP4
GO:0009072	aromatic amino acid family metabolic process	biological_process	1	893	4	17071	0.0152819810933616	0.0387253438630161	4.77911534154535	TH
GO:1902108	regulation of mitochondrial membrane permeability involved in apoptotic process	biological_process	1	893	4	17071	0.0152819810933616	0.0387253438630161	4.77911534154535	THEM4
GO:0060576	intestinal epithelial cell development	biological_process	1	893	4	17071	0.0152819810933616	0.0387253438630161	4.77911534154535	TIGAR
GO:1901525	negative regulation of mitophagy	biological_process	1	893	4	17071	0.0152819810933616	0.0387253438630161	4.77911534154535	TIGAR
GO:0033690	positive regulation of osteoblast proliferation	biological_process	1	893	4	17071	0.0152819810933616	0.0387253438630161	4.77911534154535	TMEM119
GO:0061041	regulation of wound healing	biological_process	1	893	4	17071	0.0152819810933616	0.0387253438630161	4.77911534154535	TNFRSF12A
GO:0032813	tumor necrosis factor receptor superfamily binding	molecular_function	1	893	4	17071	0.0152819810933616	0.0387253438630161	4.77911534154535	TNFSF11
GO:0038001	paracrine signaling	biological_process	1	893	4	17071	0.0152819810933616	0.0387253438630161	4.77911534154535	TNFSF11
GO:0031014	troponin T binding	molecular_function	1	893	4	17071	0.0152819810933616	0.0387253438630161	4.77911534154535	TNNI2
GO:0046696	lipopolysaccharide receptor complex	cellular_component	1	893	4	17071	0.0152819810933616	0.0387253438630161	4.77911534154535	TRIL
GO:0016048	detection of temperature stimulus	biological_process	1	893	4	17071	0.0152819810933616	0.0387253438630161	4.77911534154535	TRPM3
GO:0033564	anterior/posterior axon guidance	biological_process	1	893	4	17071	0.0152819810933616	0.0387253438630161	4.77911534154535	UNC5A
GO:0006220	pyrimidine nucleotide metabolic process	biological_process	1	893	4	17071	0.0152819810933616	0.0387253438630161	4.77911534154535	UPP1
GO:0031630	regulation of synaptic vesicle fusion to presynaptic active zone membrane	biological_process	1	893	4	17071	0.0152819810933616	0.0387253438630161	4.77911534154535	VAMP1
GO:0035493	SNARE complex assembly	biological_process	1	893	4	17071	0.0152819810933616	0.0387253438630161	4.77911534154535	VAMP1
GO:0030947	regulation of vascular endothelial growth factor receptor signaling pathway	biological_process	1	893	4	17071	0.0152819810933616	0.0387253438630161	4.77911534154535	VEGFC
GO:0043185	vascular endothelial growth factor receptor 3 binding	molecular_function	1	893	4	17071	0.0152819810933616	0.0387253438630161	4.77911534154535	VEGFC
GO:0060754	positive regulation of mast cell chemotaxis	biological_process	1	893	4	17071	0.0152819810933616	0.0387253438630161	4.77911534154535	VEGFC
GO:2000675	negative regulation of type B pancreatic cell apoptotic process	biological_process	1	893	4	17071	0.0152819810933616	0.0387253438630161	4.77911534154535	WFS1
GO:0043204	perikaryon	cellular_component	10	893	100	17071	0.0153227439550353	0.0388024742473198	1.91164613661814	CPNE5; KCNA1; KCNA2; KCNB2; KCNH1; LOC102273202; LOC102279586; PDE10A; RTN4RL2; SYNPO
GO:0035094	response to nicotine	biological_process	3	893	19	17071	0.0153584657245652	0.0388144681862247	3.01838863676549	ALDOA; CHRNA3; CHRNA7
GO:0030215	semaphorin receptor binding	molecular_function	3	893	19	17071	0.0153584657245652	0.0388144681862247	3.01838863676549	SEMA3C; SEMA3E; SEMA6D
GO:0006520	cellular amino acid metabolic process	biological_process	3	893	19	17071	0.0153584657245652	0.0388144681862247	3.01838863676549	SLC6A14; SLC7A2; SLC7A5
GO:0016491	oxidoreductase activity	molecular_function	11	893	114	17071	0.0161049824174829	0.0406737391968418	1.84457083357891	AIFM3; DHRS7; FRRS1; LOC102272022; LOC102272594; LOC102272882; LOC102284205; LOC102287215; MAOB; SCD; STEAP1
GO:0005876	spindle microtubule	cellular_component	4	893	29	17071	0.0161512629640004	0.0407358699454453	2.63675329188709	AURKA; AURKB; CLASP1; SKA1
GO:0051592	response to calcium ion	biological_process	4	893	29	17071	0.0161512629640004	0.0407358699454453	2.63675329188709	GIPR; LOC106701541; SLC25A13; SUCNR1
GO:0016021	integral component of membrane	cellular_component	205	893	3446	17071	0.0163718079362315	0.041264422685686	1.13722419618897	ABCG2; ACKR3; ADAM28; ADCY5; ADGRA1; ADGRG6; ADTRP; AGPAT2; AMHR2; ASGR1; ATP10A; ATP4A; B3GAT2; CA9; CD68; CDH1; CDH23; CELSR3; CFTR; CHL1; CHPT1; CISD1; CLDN15; CMKLR1; CORIN; CPT1B; CRLF2; CXADR; DEGS2; DGAT2; DHCR24; DIO1; DIO3; DLK2; DSE; EMP1; ENPP5; EPCAM; ERLIN2; FAM57B; FAM69C; FAT2; FFAR4; FLVCR2; FMO2; FRRS1; FZD9; GIPR; GJA1; GJC2; GLDN; GPAT3; GPM6A; GPR153; GPR68; GPRC5C; GRIN3A; HA…
GO:0022627	cytosolic small ribosomal subunit	cellular_component	7	893	63	17071	0.0164639129814518	0.0414687566918873	2.12405126290905	LOC102275391; LOC102282720; RPS14; RPS20; RPS21; RPS27; RPS29
GO:0045987	positive regulation of smooth muscle contraction	biological_process	2	893	11	17071	0.0171639406460945	0.0427449230934547	3.47572024839662	ADRA1A; ADRA1B
GO:0042627	chylomicron	cellular_component	2	893	11	17071	0.0171639406460945	0.0427449230934547	3.47572024839662	APOE; LPL
GO:0033572	transferrin transport	biological_process	2	893	11	17071	0.0171639406460945	0.0427449230934547	3.47572024839662	ATP6V1C2; TFRC
GO:0005247	voltage-gated chloride channel activity	molecular_function	2	893	11	17071	0.0171639406460945	0.0427449230934547	3.47572024839662	CLCN4; CLCN5
GO:1901214	regulation of neuron death	biological_process	2	893	11	17071	0.0171639406460945	0.0427449230934547	3.47572024839662	DHCR24; RRAS2
GO:0031005	filamin binding	molecular_function	2	893	11	17071	0.0171639406460945	0.0427449230934547	3.47572024839662	DPYSL3; FAM101B
GO:0046839	phospholipid dephosphorylation	biological_process	2	893	11	17071	0.0171639406460945	0.0427449230934547	3.47572024839662	EPHX2; PLPPR5
GO:0050710	negative regulation of cytokine secretion	biological_process	2	893	11	17071	0.0171639406460945	0.0427449230934547	3.47572024839662	FFAR4; RGCC
GO:0034142	toll-like receptor 4 signaling pathway	biological_process	2	893	11	17071	0.0171639406460945	0.0427449230934547	3.47572024839662	ITGAM; TRIL
GO:0002476	antigen processing and presentation of endogenous peptide antigen via MHC class Ib	biological_process	2	893	11	17071	0.0171639406460945	0.0427449230934547	3.47572024839662	LOC102268170; LOC102281754
GO:0048245	eosinophil chemotaxis	biological_process	2	893	11	17071	0.0171639406460945	0.0427449230934547	3.47572024839662	LOC102287625; SCG2
GO:0005313	L-glutamate transmembrane transporter activity	molecular_function	2	893	11	17071	0.0171639406460945	0.0427449230934547	3.47572024839662	LOC106701541; SLC25A13
GO:0016779	nucleotidyltransferase activity	molecular_function	2	893	11	17071	0.0171639406460945	0.0427449230934547	3.47572024839662	NUDT5; PAPSS2
GO:0046935	1-phosphatidylinositol-3-kinase regulator activity	molecular_function	2	893	11	17071	0.0171639406460945	0.0427449230934547	3.47572024839662	PIK3R3; SOCS2
GO:0008375	acetylglucosaminyltransferase activity	molecular_function	2	893	11	17071	0.0171639406460945	0.0427449230934547	3.47572024839662	POMGNT2; XYLT1
GO:0030247	polysaccharide binding	molecular_function	2	893	11	17071	0.0171639406460945	0.0427449230934547	3.47572024839662	PRG4; STBD1
GO:0050930	induction of positive chemotaxis	biological_process	2	893	11	17071	0.0171639406460945	0.0427449230934547	3.47572024839662	SCG2; VEGFC
GO:0006874	cellular calcium ion homeostasis	biological_process	7	893	64	17071	0.0179819212416869	0.0447523576332845	2.09086296192609	CHRNA7; DMPK; LOC102273202; LOC102287625; PLN; STC1; SV2A
GO:0001891	phagocytic cup	cellular_component	3	893	20	17071	0.0184207040285239	0.0456027705791783	2.86746920492721	ANXA1; LOC102268707; LOC102268992
GO:0004683	calmodulin-dependent protein kinase activity	molecular_function	3	893	20	17071	0.0184207040285239	0.0456027705791783	2.86746920492721	CAMK1; CAMKK1; ITPKA
GO:0001657	ureteric bud development	biological_process	3	893	20	17071	0.0184207040285239	0.0456027705791783	2.86746920492721	CRLF1; ROBO2; TCF21
GO:0046513	ceramide biosynthetic process	biological_process	3	893	20	17071	0.0184207040285239	0.0456027705791783	2.86746920492721	DEGS2; FAM57B; LOC102282095
GO:0006446	regulation of translational initiation	biological_process	3	893	20	17071	0.0184207040285239	0.0456027705791783	2.86746920492721	EIF4B; LOC102272783; LOC102277050
GO:0051721	protein phosphatase 2A binding	molecular_function	3	893	20	17071	0.0184207040285239	0.0456027705791783	2.86746920492721	GRIN3A; MASTL; MFHAS1
GO:0003281	ventricular septum development	biological_process	3	893	20	17071	0.0184207040285239	0.0456027705791783	2.86746920492721	LMO4; TBX5; XIRP2
GO:1902600	proton transmembrane transport	biological_process	3	893	20	17071	0.0184207040285239	0.0456027705791783	2.86746920492721	LOC102273674; SLC4A11; SLC9A5
GO:0006695	cholesterol biosynthetic process	biological_process	4	893	30	17071	0.0185691448733588	0.0458795834543605	2.54886151549085	ACAT2; DHCR24; INSIG1; SQLE
GO:0005771	multivesicular body	cellular_component	4	893	30	17071	0.0185691448733588	0.0458795834543605	2.54886151549085	GJA1; LDLR; LRAT; PMEL
GO:0032868	response to insulin	biological_process	4	893	30	17071	0.0185691448733588	0.0458795834543605	2.54886151549085	IGF1; LEP; LOC102284536; SESN2
GO:0032922	circadian regulation of gene expression	biological_process	5	893	41	17071	0.0189247279164193	0.0467274162351536	2.33127577636359	BHLHE40; CIART; NGFR; RORC; USP2
GO:0006813	potassium ion transport	biological_process	6	893	53	17071	0.0198018612443463	0.0488610601157277	2.16412770183186	KCNA1; KCNA2; KCNB2; KCNG2; KCNIP2; KCNMB2
GO:0005739	mitochondrion	cellular_component	61	893	911	17071	0.0199308056822093	0.049146960468335	1.28002650201654	AADAT; ABCB6; ABHD11; ACADSB; ACAT2; ACOT7; ACSM1; ADAM28; AIFM3; ALDH6A1; ALDOA; AMACR; BCAT2; BOLA3; CPT1B; CPT1C; CRYAB; ECHDC2; ETNPPL; FAM124B; FLVCR1; GATM; GCAT; GDAP1; GK; HADHB; HAP1; LOC102270337; LOC102279077; LOC102279866; LOC102281973; LOC106700798; LOC106701541; MCCC1; MCCD1; METTL12; MGARP; MGST1; MSRB3; MTHFD1; MTHFD1L; MYOM2; NPTX1; PAK7; PERP; PLIN5; PPL; PRODH; REXO2; RPS6KA6; …
GO:0042593	glucose homeostasis	biological_process	8	893	78	17071	0.0202947347155506	0.0500115495482225	1.96066270422373	ADRA1B; IGFBP5; NGFR; POMC; SESN2; STXBP5L; SUCNR1; WFS1
GO:0000788	nuclear nucleosome	cellular_component	4	893	31	17071	0.0212136298811364	0.0522416914110817	2.46664017628147	LOC102277188; LOC102280563; LOC102284726; LOC106700690
GO:0030170	pyridoxal phosphate binding	molecular_function	6	893	54	17071	0.0217585694916891	0.0532947454156373	2.12405126290905	AADAT; ETNPPL; GCAT; HDC; OAT; PROSC
GO:0001835	blastocyst hatching	biological_process	3	893	21	17071	0.0218355042968248	0.0532947454156373	2.73092305231163	HS3ST6; LPAR6; SLC25A34
GO:0031966	mitochondrial membrane	cellular_component	8	893	79	17071	0.0218797885758239	0.0532947454156373	1.9358441889804	ABCG2; FLVCR1; FZD9; KIF28P; LOC102279077; MX2; PLN; SORD
GO:0006103	2-oxoglutarate metabolic process	biological_process	2	893	12	17071	0.0220099640460535	0.0532947454156373	3.18607689436357	AADAT; IDH1
GO:0000038	very long-chain fatty acid metabolic process	biological_process	2	893	12	17071	0.0220099640460535	0.0532947454156373	3.18607689436357	ACAA1; SLC27A6
GO:0006883	cellular sodium ion homeostasis	biological_process	2	893	12	17071	0.0220099640460535	0.0532947454156373	3.18607689436357	ATP12A; ATP4A
GO:0031616	spindle pole centrosome	cellular_component	2	893	12	17071	0.0220099640460535	0.0532947454156373	3.18607689436357	AURKA; AURKB
GO:0044389	ubiquitin-like protein ligase binding	molecular_function	2	893	12	17071	0.0220099640460535	0.0532947454156373	3.18607689436357	CCNB1; UBE2C
GO:0043303	mast cell degranulation	biological_process	2	893	12	17071	0.0220099640460535	0.0532947454156373	3.18607689436357	CHGA; S100A13
GO:0007259	JAK-STAT cascade	biological_process	2	893	12	17071	0.0220099640460535	0.0532947454156373	3.18607689436357	CLCF1; IL31RA
GO:0016327	apicolateral plasma membrane	cellular_component	2	893	12	17071	0.0220099640460535	0.0532947454156373	3.18607689436357	CXADR; KRT19
GO:0042446	hormone biosynthetic process	biological_process	2	893	12	17071	0.0220099640460535	0.0532947454156373	3.18607689436357	DIO1; DIO3
GO:0003351	epithelial cilium movement	biological_process	2	893	12	17071	0.0220099640460535	0.0532947454156373	3.18607689436357	DNAI1; TTLL1
GO:0044387	negative regulation of protein kinase activity by regulation of protein phosphorylation	biological_process	2	893	12	17071	0.0220099640460535	0.0532947454156373	3.18607689436357	DUSP10; DUSP26
GO:0019229	regulation of vasoconstriction	biological_process	2	893	12	17071	0.0220099640460535	0.0532947454156373	3.18607689436357	EDN3; KCNMB2
GO:0042761	very long-chain fatty acid biosynthetic process	biological_process	2	893	12	17071	0.0220099640460535	0.0532947454156373	3.18607689436357	ELOVL6; HACD2
GO:0045540	regulation of cholesterol biosynthetic process	biological_process	2	893	12	17071	0.0220099640460535	0.0532947454156373	3.18607689436357	ELOVL6; SQLE
GO:0045717	negative regulation of fatty acid biosynthetic process	biological_process	2	893	12	17071	0.0220099640460535	0.0532947454156373	3.18607689436357	ERLIN2; INSIG1
GO:0031362	anchored component of external side of plasma membrane	cellular_component	2	893	12	17071	0.0220099640460535	0.0532947454156373	3.18607689436357	HYAL2; LOC102276827
GO:0046655	folic acid metabolic process	biological_process	2	893	12	17071	0.0220099640460535	0.0532947454156373	3.18607689436357	LOC102276827; MTHFD1
GO:0002116	semaphorin receptor complex	cellular_component	2	893	12	17071	0.0220099640460535	0.0532947454156373	3.18607689436357	MET; PLXNB3
GO:0017154	semaphorin receptor activity	molecular_function	2	893	12	17071	0.0220099640460535	0.0532947454156373	3.18607689436357	MET; PLXNB3
GO:1902287	semaphorin-plexin signaling pathway involved in axon guidance	biological_process	2	893	12	17071	0.0220099640460535	0.0532947454156373	3.18607689436357	MET; PLXNB3
GO:0009982	pseudouridine synthase activity	molecular_function	2	893	12	17071	0.0220099640460535	0.0532947454156373	3.18607689436357	PUS7; PUSL1
GO:0045780	positive regulation of bone resorption	biological_process	2	893	12	17071	0.0220099640460535	0.0532947454156373	3.18607689436357	SPP1; TNFSF11
GO:0040037	negative regulation of fibroblast growth factor receptor signaling pathway	biological_process	2	893	12	17071	0.0220099640460535	0.0532947454156373	3.18607689436357	SPRY3; SPRY4
GO:0020037	heme binding	molecular_function	11	893	120	17071	0.0232037274536025	0.0536672876865374	1.75234229189996	ABCB6; ADGB; FLVCR1; FLVCR2; LOC102266841; LOC102270768; LOC102272258; LOC102279225; LOC102279228; LOC102287765; LOC106701670
GO:0005249	voltage-gated potassium channel activity	molecular_function	6	893	55	17071	0.0238452544731854	0.0536672876865374	2.08543214903797	KCNA1; KCNA2; KCNB2; KCNG2; KCNH1; KCNH8
GO:0050727	regulation of inflammatory response	biological_process	4	893	32	17071	0.0240916627824022	0.0536672876865374	2.38955767077268	ANXA1; CLCF1; SLC7A2; STK39
GO:0005623	cell	cellular_component	4	893	32	17071	0.0240916627824022	0.0536672876865374	2.38955767077268	CP; IGF1; LRAT; SCD
GO:0019955	cytokine binding	molecular_function	4	893	32	17071	0.0240916627824022	0.0536672876865374	2.38955767077268	CRLF1; CRLF2; IL13RA1; IL31RA
GO:0030017	sarcomere	cellular_component	4	893	32	17071	0.0240916627824022	0.0536672876865374	2.38955767077268	HABP4; LOC102283722; MYOM1; MYOM2
GO:0045668	negative regulation of osteoblast differentiation	biological_process	4	893	32	17071	0.0240916627824022	0.0536672876865374	2.38955767077268	IGFBP5; RANBP3L; TWIST2; UCMA
GO:0052548	regulation of endopeptidase activity	biological_process	1	893	5	17071	0.0245915565184187	0.0536672876865374	3.82329227323628	A2ML1
GO:0016212	kynurenine-oxoglutarate transaminase activity	molecular_function	1	893	5	17071	0.0245915565184187	0.0536672876865374	3.82329227323628	AADAT
GO:0005740	mitochondrial envelope	cellular_component	1	893	5	17071	0.0245915565184187	0.0536672876865374	3.82329227323628	ABCB6
GO:0006779	porphyrin-containing compound biosynthetic process	biological_process	1	893	5	17071	0.0245915565184187	0.0536672876865374	3.82329227323628	ABCB6
GO:0010891	negative regulation of sequestering of triglyceride	biological_process	1	893	5	17071	0.0245915565184187	0.0536672876865374	3.82329227323628	ABHD5
GO:0051792	medium-chain fatty acid biosynthetic process	biological_process	1	893	5	17071	0.0245915565184187	0.0536672876865374	3.82329227323628	ACOT7
GO:0015645	fatty acid ligase activity	molecular_function	1	893	5	17071	0.0245915565184187	0.0536672876865374	3.82329227323628	ACSM1
GO:1903671	negative regulation of sprouting angiogenesis	biological_process	1	893	5	17071	0.0245915565184187	0.0536672876865374	3.82329227323628	ADAMTS9
GO:0043533	inositol 1,3,4,5 tetrakisphosphate binding	molecular_function	1	893	5	17071	0.0245915565184187	0.0536672876865374	3.82329227323628	ADAP1
GO:0014037	Schwann cell differentiation	biological_process	1	893	5	17071	0.0245915565184187	0.0536672876865374	3.82329227323628	ADGRG6
GO:0051379	epinephrine binding	molecular_function	1	893	5	17071	0.0245915565184187	0.0536672876865374	3.82329227323628	ADRB1
GO:1903038	negative regulation of leukocyte cell-cell adhesion	biological_process	1	893	5	17071	0.0245915565184187	0.0536672876865374	3.82329227323628	ADTRP
GO:0035610	protein side chain deglutamylation	biological_process	1	893	5	17071	0.0245915565184187	0.0536672876865374	3.82329227323628	AGBL2
GO:0001961	positive regulation of cytokine-mediated signaling pathway	biological_process	1	893	5	17071	0.0245915565184187	0.0536672876865374	3.82329227323628	AGPAT2
GO:0003081	regulation of systemic arterial blood pressure by renin-angiotensin	biological_process	1	893	5	17071	0.0245915565184187	0.0536672876865374	3.82329227323628	AGT
GO:0004675	transmembrane receptor protein serine/threonine kinase activity	molecular_function	1	893	5	17071	0.0245915565184187	0.0536672876865374	3.82329227323628	AMHR2
GO:0031340	positive regulation of vesicle fusion	biological_process	1	893	5	17071	0.0245915565184187	0.0536672876865374	3.82329227323628	ANXA1
GO:0009838	abscission	biological_process	1	893	5	17071	0.0245915565184187	0.0536672876865374	3.82329227323628	AURKB
GO:0060218	hematopoietic stem cell differentiation	biological_process	1	893	5	17071	0.0245915565184187	0.0536672876865374	3.82329227323628	BATF
GO:0072540	T-helper 17 cell lineage commitment	biological_process	1	893	5	17071	0.0245915565184187	0.0536672876865374	3.82329227323628	BATF
GO:0051147	regulation of muscle cell differentiation	biological_process	1	893	5	17071	0.0245915565184187	0.0536672876865374	3.82329227323628	CAMK1
GO:0005113	patched binding	molecular_function	1	893	5	17071	0.0245915565184187	0.0536672876865374	3.82329227323628	CCNB1
GO:0044321	response to leptin	biological_process	1	893	5	17071	0.0245915565184187	0.0536672876865374	3.82329227323628	CCND1
GO:1904938	planar cell polarity pathway involved in axon guidance	biological_process	1	893	5	17071	0.0245915565184187	0.0536672876865374	3.82329227323628	CELSR3
GO:0031390	Ctf18 RFC-like complex	cellular_component	1	893	5	17071	0.0245915565184187	0.0536672876865374	3.82329227323628	CHTF18
GO:0002162	dystroglycan binding	molecular_function	1	893	5	17071	0.0245915565184187	0.0536672876865374	3.82329227323628	CLASP1
GO:0006903	vesicle targeting	biological_process	1	893	5	17071	0.0245915565184187	0.0536672876865374	3.82329227323628	CLASP1
GO:0002830	positive regulation of type 2 immune response	biological_process	1	893	5	17071	0.0245915565184187	0.0536672876865374	3.82329227323628	CLCF1
GO:0021853	cerebral cortex GABAergic interneuron migration	biological_process	1	893	5	17071	0.0245915565184187	0.0536672876865374	3.82329227323628	CNTN2
GO:2000664	positive regulation of interleukin-5 secretion	biological_process	1	893	5	17071	0.0245915565184187	0.0536672876865374	3.82329227323628	CRLF2
GO:0007021	tubulin complex assembly	biological_process	1	893	5	17071	0.0245915565184187	0.0536672876865374	3.82329227323628	CRYAB
GO:0060561	apoptotic process involved in morphogenesis	biological_process	1	893	5	17071	0.0245915565184187	0.0536672876865374	3.82329227323628	CRYAB
GO:0010669	epithelial structure maintenance	biological_process	1	893	5	17071	0.0245915565184187	0.0536672876865374	3.82329227323628	CXADR
GO:0035356	cellular triglyceride homeostasis	biological_process	1	893	5	17071	0.0245915565184187	0.0536672876865374	3.82329227323628	DGAT2
GO:0021799	cerebral cortex radially oriented cell migration	biological_process	1	893	5	17071	0.0245915565184187	0.0536672876865374	3.82329227323628	DIXDC1
GO:0097729	9+2 motile cilium	cellular_component	1	893	5	17071	0.0245915565184187	0.0536672876865374	3.82329227323628	DNAH11
GO:0033592	RNA strand annealing activity	molecular_function	1	893	5	17071	0.0245915565184187	0.0536672876865374	3.82329227323628	EIF4B
GO:0098641	cadherin binding involved in cell-cell adhesion	molecular_function	1	893	5	17071	0.0245915565184187	0.0536672876865374	3.82329227323628	EPCAM
GO:0006572	tyrosine catabolic process	biological_process	1	893	5	17071	0.0245915565184187	0.0536672876865374	3.82329227323628	FAH
GO:0031467	Cul7-RING ubiquitin ligase complex	cellular_component	1	893	5	17071	0.0245915565184187	0.0536672876865374	3.82329227323628	FBXW8
GO:0002385	mucosal immune response	biological_process	1	893	5	17071	0.0245915565184187	0.0536672876865374	3.82329227323628	FFAR3
GO:0048598	embryonic morphogenesis	biological_process	1	893	5	17071	0.0245915565184187	0.0536672876865374	3.82329227323628	FLRT3
GO:0009404	toxin metabolic process	biological_process	1	893	5	17071	0.0245915565184187	0.0536672876865374	3.82329227323628	FMO2
GO:0061744	motor behavior	biological_process	1	893	5	17071	0.0245915565184187	0.0536672876865374	3.82329227323628	GRPR
GO:0016528	sarcoplasm	cellular_component	1	893	5	17071	0.0245915565184187	0.0536672876865374	3.82329227323628	HABP4
GO:0018812	3-hydroxyacyl-CoA dehydratase activity	molecular_function	1	893	5	17071	0.0245915565184187	0.0536672876865374	3.82329227323628	HACD2
GO:0030497	fatty acid elongation	biological_process	1	893	5	17071	0.0245915565184187	0.0536672876865374	3.82329227323628	HACD2
GO:1902430	negative regulation of amyloid-beta formation	biological_process	1	893	5	17071	0.0245915565184187	0.0536672876865374	3.82329227323628	HAP1
GO:0070695	FHF complex	cellular_component	1	893	5	17071	0.0245915565184187	0.0536672876865374	3.82329227323628	HOOK2
GO:0045446	endothelial cell differentiation	biological_process	1	893	5	17071	0.0245915565184187	0.0536672876865374	3.82329227323628	HOXB5
GO:0000302	response to reactive oxygen species	biological_process	1	893	5	17071	0.0245915565184187	0.0536672876865374	3.82329227323628	HYAL2
GO:0071493	cellular response to UV-B	biological_process	1	893	5	17071	0.0245915565184187	0.0536672876865374	3.82329227323628	HYAL2
GO:2001020	regulation of response to DNA damage stimulus	biological_process	1	893	5	17071	0.0245915565184187	0.0536672876865374	3.82329227323628	IER3
GO:0045124	regulation of bone resorption	biological_process	1	893	5	17071	0.0245915565184187	0.0536672876865374	3.82329227323628	IL20RA
GO:0043031	negative regulation of macrophage activation	biological_process	1	893	5	17071	0.0245915565184187	0.0536672876865374	3.82329227323628	IL31RA
GO:0052658	inositol-1,4,5-trisphosphate 5-phosphatase activity	molecular_function	1	893	5	17071	0.0245915565184187	0.0536672876865374	3.82329227323628	INPP5J
GO:0060100	positive regulation of phagocytosis, engulfment	biological_process	1	893	5	17071	0.0245915565184187	0.0536672876865374	3.82329227323628	ITGAM
GO:0071286	cellular response to magnesium ion	biological_process	1	893	5	17071	0.0245915565184187	0.0536672876865374	3.82329227323628	KCNA1
GO:0046923	ER retention sequence binding	molecular_function	1	893	5	17071	0.0245915565184187	0.0536672876865374	3.82329227323628	KCNIP2
GO:0086009	membrane repolarization	biological_process	1	893	5	17071	0.0245915565184187	0.0536672876865374	3.82329227323628	KCNIP2
GO:1990049	retrograde neuronal dense core vesicle transport	biological_process	1	893	5	17071	0.0245915565184187	0.0536672876865374	3.82329227323628	KIF1C
GO:1901653	cellular response to peptide	biological_process	1	893	5	17071	0.0245915565184187	0.0536672876865374	3.82329227323628	KLF1
GO:0060706	cell differentiation involved in embryonic placenta development	biological_process	1	893	5	17071	0.0245915565184187	0.0536672876865374	3.82329227323628	KRT19
GO:1902416	positive regulation of mRNA binding	biological_process	1	893	5	17071	0.0245915565184187	0.0536672876865374	3.82329227323628	LARP6
GO:0030299	intestinal cholesterol absorption	biological_process	1	893	5	17071	0.0245915565184187	0.0536672876865374	3.82329227323628	LDLR
GO:0034384	high-density lipoprotein particle clearance	biological_process	1	893	5	17071	0.0245915565184187	0.0536672876865374	3.82329227323628	LDLR
GO:0050999	regulation of nitric-oxide synthase activity	biological_process	1	893	5	17071	0.0245915565184187	0.0536672876865374	3.82329227323628	LEP
GO:1903361	protein localization to basolateral plasma membrane	biological_process	1	893	5	17071	0.0245915565184187	0.0536672876865374	3.82329227323628	LIN7B
GO:0036131	prostaglandin D2 11-ketoreductase activity	molecular_function	1	893	5	17071	0.0245915565184187	0.0536672876865374	3.82329227323628	LOC102272022
GO:0001768	establishment of T cell polarity	biological_process	1	893	5	17071	0.0245915565184187	0.0536672876865374	3.82329227323628	LOC102272258
GO:0052739	phosphatidylserine 1-acylhydrolase activity	molecular_function	1	893	5	17071	0.0245915565184187	0.0536672876865374	3.82329227323628	LOC102272527
GO:0052740	1-acyl-2-lysophosphatidylserine acylhydrolase activity	molecular_function	1	893	5	17071	0.0245915565184187	0.0536672876865374	3.82329227323628	LOC102272527
GO:0008328	ionotropic glutamate receptor complex	cellular_component	1	893	5	17071	0.0245915565184187	0.0536672876865374	3.82329227323628	LOC102273202
GO:0032983	kainate selective glutamate receptor complex	cellular_component	1	893	5	17071	0.0245915565184187	0.0536672876865374	3.82329227323628	LOC102273202
GO:0004459	L-lactate dehydrogenase activity	molecular_function	1	893	5	17071	0.0245915565184187	0.0536672876865374	3.82329227323628	LOC102274962
GO:0008356	asymmetric cell division	biological_process	1	893	5	17071	0.0245915565184187	0.0536672876865374	3.82329227323628	LOC102276325
GO:1905168	positive regulation of double-strand break repair via homologous recombination	biological_process	1	893	5	17071	0.0245915565184187	0.0536672876865374	3.82329227323628	LOC102276325
GO:0034641	cellular nitrogen compound metabolic process	biological_process	1	893	5	17071	0.0245915565184187	0.0536672876865374	3.82329227323628	LOC102283815
GO:0042264	peptidyl-aspartic acid hydroxylation	biological_process	1	893	5	17071	0.0245915565184187	0.0536672876865374	3.82329227323628	LOC106701278
GO:0004465	lipoprotein lipase activity	molecular_function	1	893	5	17071	0.0245915565184187	0.0536672876865374	3.82329227323628	LPL
GO:0030550	acetylcholine receptor inhibitor activity	molecular_function	1	893	5	17071	0.0245915565184187	0.0536672876865374	3.82329227323628	LYPD6
GO:0009374	biotin binding	molecular_function	1	893	5	17071	0.0245915565184187	0.0536672876865374	3.82329227323628	MCCC1
GO:0072345	NAADP-sensitive calcium-release channel activity	molecular_function	1	893	5	17071	0.0245915565184187	0.0536672876865374	3.82329227323628	MCOLN3
GO:0008310	single-stranded DNA 3'-5' exodeoxyribonuclease activity	molecular_function	1	893	5	17071	0.0245915565184187	0.0536672876865374	3.82329227323628	MEIOB
GO:0097211	cellular response to gonadotropin-releasing hormone	biological_process	1	893	5	17071	0.0245915565184187	0.0536672876865374	3.82329227323628	MGARP
GO:0042421	norepinephrine biosynthetic process	biological_process	1	893	5	17071	0.0245915565184187	0.0536672876865374	3.82329227323628	MOXD1
GO:0061732	mitochondrial acetyl-CoA biosynthetic process from pyruvate	biological_process	1	893	5	17071	0.0245915565184187	0.0536672876865374	3.82329227323628	MPC1
GO:0009086	methionine biosynthetic process	biological_process	1	893	5	17071	0.0245915565184187	0.0536672876865374	3.82329227323628	MTHFD1
GO:0048263	determination of dorsal identity	biological_process	1	893	5	17071	0.0245915565184187	0.0536672876865374	3.82329227323628	NBL1
GO:0048406	nerve growth factor binding	molecular_function	1	893	5	17071	0.0245915565184187	0.0536672876865374	3.82329227323628	NGFR
GO:1990966	ATP generation from poly-ADP-D-ribose	biological_process	1	893	5	17071	0.0245915565184187	0.0536672876865374	3.82329227323628	NUDT5
GO:0055129	L-proline biosynthetic process	biological_process	1	893	5	17071	0.0245915565184187	0.0536672876865374	3.82329227323628	OAT
GO:1901386	negative regulation of voltage-gated calcium channel activity	biological_process	1	893	5	17071	0.0245915565184187	0.0536672876865374	3.82329227323628	OPRL1
GO:1904417	positive regulation of xenophagy	biological_process	1	893	5	17071	0.0245915565184187	0.0536672876865374	3.82329227323628	OPTN
GO:0036414	histone citrullination	biological_process	1	893	5	17071	0.0245915565184187	0.0536672876865374	3.82329227323628	PADI1
GO:1900028	negative regulation of ruffle assembly	biological_process	1	893	5	17071	0.0245915565184187	0.0536672876865374	3.82329227323628	PFN2
GO:0006098	pentose-phosphate shunt	biological_process	1	893	5	17071	0.0245915565184187	0.0536672876865374	3.82329227323628	PGD
GO:0019388	galactose catabolic process	biological_process	1	893	5	17071	0.0245915565184187	0.0536672876865374	3.82329227323628	PGM5
GO:0071374	cellular response to parathyroid hormone stimulus	biological_process	1	893	5	17071	0.0245915565184187	0.0536672876865374	3.82329227323628	PHEX
GO:0043551	regulation of phosphatidylinositol 3-kinase activity	biological_process	1	893	5	17071	0.0245915565184187	0.0536672876865374	3.82329227323628	PIK3R3
GO:0008374	O-acyltransferase activity	molecular_function	1	893	5	17071	0.0245915565184187	0.0536672876865374	3.82329227323628	PLA2G15
GO:0004629	phospholipase C activity	molecular_function	1	893	5	17071	0.0245915565184187	0.0536672876865374	3.82329227323628	PLCH2
GO:0032000	positive regulation of fatty acid beta-oxidation	biological_process	1	893	5	17071	0.0245915565184187	0.0536672876865374	3.82329227323628	PLIN5
GO:0035473	lipase binding	molecular_function	1	893	5	17071	0.0245915565184187	0.0536672876865374	3.82329227323628	PLIN5
GO:0032098	regulation of appetite	biological_process	1	893	5	17071	0.0245915565184187	0.0536672876865374	3.82329227323628	POMC
GO:0000827	inositol-1,3,4,5,6-pentakisphosphate kinase activity	molecular_function	1	893	5	17071	0.0245915565184187	0.0536672876865374	3.82329227323628	PPIP5K1
GO:0000828	inositol hexakisphosphate kinase activity	molecular_function	1	893	5	17071	0.0245915565184187	0.0536672876865374	3.82329227323628	PPIP5K1
GO:0000829	inositol heptakisphosphate kinase activity	molecular_function	1	893	5	17071	0.0245915565184187	0.0536672876865374	3.82329227323628	PPIP5K1
GO:0000832	inositol hexakisphosphate 5-kinase activity	molecular_function	1	893	5	17071	0.0245915565184187	0.0536672876865374	3.82329227323628	PPIP5K1
GO:0052723	inositol hexakisphosphate 1-kinase activity	molecular_function	1	893	5	17071	0.0245915565184187	0.0536672876865374	3.82329227323628	PPIP5K1
GO:0052724	inositol hexakisphosphate 3-kinase activity	molecular_function	1	893	5	17071	0.0245915565184187	0.0536672876865374	3.82329227323628	PPIP5K1
GO:0036289	peptidyl-serine autophosphorylation	biological_process	1	893	5	17071	0.0245915565184187	0.0536672876865374	3.82329227323628	PRKG2
GO:2000049	positive regulation of cell-cell adhesion mediated by cadherin	biological_process	1	893	5	17071	0.0245915565184187	0.0536672876865374	3.82329227323628	PTPRU
GO:0001849	complement component C1q binding	molecular_function	1	893	5	17071	0.0245915565184187	0.0536672876865374	3.82329227323628	PTX3
GO:1902036	regulation of hematopoietic stem cell differentiation	biological_process	1	893	5	17071	0.0245915565184187	0.0536672876865374	3.82329227323628	PUS7
GO:1903307	positive regulation of regulated secretory pathway	biological_process	1	893	5	17071	0.0245915565184187	0.0536672876865374	3.82329227323628	RAB15
GO:0032488	Cdc42 protein signal transduction	biological_process	1	893	5	17071	0.0245915565184187	0.0536672876865374	3.82329227323628	RHOV
GO:0008142	oxysterol binding	molecular_function	1	893	5	17071	0.0245915565184187	0.0536672876865374	3.82329227323628	RORC
GO:0042753	positive regulation of circadian rhythm	biological_process	1	893	5	17071	0.0245915565184187	0.0536672876865374	3.82329227323628	RORC
GO:0060850	regulation of transcription involved in cell fate commitment	biological_process	1	893	5	17071	0.0245915565184187	0.0536672876865374	3.82329227323628	RORC
GO:0002523	leukocyte migration involved in inflammatory response	biological_process	1	893	5	17071	0.0245915565184187	0.0536672876865374	3.82329227323628	S100A9
GO:0050544	arachidonic acid binding	molecular_function	1	893	5	17071	0.0245915565184187	0.0536672876865374	3.82329227323628	S100A9
GO:0048280	vesicle fusion with Golgi apparatus	biological_process	1	893	5	17071	0.0245915565184187	0.0536672876865374	3.82329227323628	SEC22B
GO:0060666	dichotomous subdivision of terminal units involved in salivary gland branching	biological_process	1	893	5	17071	0.0245915565184187	0.0536672876865374	3.82329227323628	SEMA3C
GO:0097227	sperm annulus	cellular_component	1	893	5	17071	0.0245915565184187	0.0536672876865374	3.82329227323628	SEPT4
GO:0010757	negative regulation of plasminogen activation	biological_process	1	893	5	17071	0.0245915565184187	0.0536672876865374	3.82329227323628	SERPINE1
GO:0005092	GDP-dissociation inhibitor activity	molecular_function	1	893	5	17071	0.0245915565184187	0.0536672876865374	3.82329227323628	SESN2
GO:0046323	glucose import	biological_process	1	893	5	17071	0.0245915565184187	0.0536672876865374	3.82329227323628	SESN2
GO:1990316	Atg1/ULK1 kinase complex	cellular_component	1	893	5	17071	0.0245915565184187	0.0536672876865374	3.82329227323628	SESN2
GO:0045606	positive regulation of epidermal cell differentiation	biological_process	1	893	5	17071	0.0245915565184187	0.0536672876865374	3.82329227323628	SFRP4
GO:0055062	phosphate ion homeostasis	biological_process	1	893	5	17071	0.0245915565184187	0.0536672876865374	3.82329227323628	SFRP4
GO:0002821	positive regulation of adaptive immune response	biological_process	1	893	5	17071	0.0245915565184187	0.0536672876865374	3.82329227323628	SKAP1
GO:0033634	positive regulation of cell-cell adhesion mediated by integrin	biological_process	1	893	5	17071	0.0245915565184187	0.0536672876865374	3.82329227323628	SKAP1
GO:0034116	positive regulation of heterotypic cell-cell adhesion	biological_process	1	893	5	17071	0.0245915565184187	0.0536672876865374	3.82329227323628	SKAP1
GO:0015137	citrate transmembrane transporter activity	molecular_function	1	893	5	17071	0.0245915565184187	0.0536672876865374	3.82329227323628	SLC13A3
GO:0005315	inorganic phosphate transmembrane transporter activity	molecular_function	1	893	5	17071	0.0245915565184187	0.0536672876865374	3.82329227323628	SLC20A2
GO:0010907	positive regulation of glucose metabolic process	biological_process	1	893	5	17071	0.0245915565184187	0.0536672876865374	3.82329227323628	SLC45A3
GO:0019800	peptide cross-linking via chondroitin 4-sulfate glycosaminoglycan	biological_process	1	893	5	17071	0.0245915565184187	0.0536672876865374	3.82329227323628	SPOCK2
GO:0051926	negative regulation of calcium ion transport	biological_process	1	893	5	17071	0.0245915565184187	0.0536672876865374	3.82329227323628	STC1
GO:0035254	glutamate receptor binding	molecular_function	1	893	5	17071	0.0245915565184187	0.0536672876865374	3.82329227323628	SYNDIG1
GO:0045955	negative regulation of calcium ion-dependent exocytosis	biological_process	1	893	5	17071	0.0245915565184187	0.0536672876865374	3.82329227323628	SYT4
GO:0097449	astrocyte projection	cellular_component	1	893	5	17071	0.0245915565184187	0.0536672876865374	3.82329227323628	SYT4
GO:0007217	tachykinin receptor signaling pathway	biological_process	1	893	5	17071	0.0245915565184187	0.0536672876865374	3.82329227323628	TAC3
GO:0072513	positive regulation of secondary heart field cardioblast proliferation	biological_process	1	893	5	17071	0.0245915565184187	0.0536672876865374	3.82329227323628	TBX5
GO:0032835	glomerulus development	biological_process	1	893	5	17071	0.0245915565184187	0.0536672876865374	3.82329227323628	TCF21
GO:0045830	positive regulation of isotype switching	biological_process	1	893	5	17071	0.0245915565184187	0.0536672876865374	3.82329227323628	TFRC
GO:0009410	response to xenobiotic stimulus	biological_process	1	893	5	17071	0.0245915565184187	0.0536672876865374	3.82329227323628	TIGAR
GO:0017166	vinculin binding	molecular_function	1	893	5	17071	0.0245915565184187	0.0536672876865374	3.82329227323628	TLN1
GO:0033622	integrin activation	biological_process	1	893	5	17071	0.0245915565184187	0.0536672876865374	3.82329227323628	TLN1
GO:0032237	activation of store-operated calcium channel activity	biological_process	1	893	5	17071	0.0245915565184187	0.0536672876865374	3.82329227323628	TMEM110
GO:0042989	sequestering of actin monomers	biological_process	1	893	5	17071	0.0245915565184187	0.0536672876865374	3.82329227323628	TMSB10
GO:0030098	lymphocyte differentiation	biological_process	1	893	5	17071	0.0245915565184187	0.0536672876865374	3.82329227323628	TOX
GO:0032825	positive regulation of natural killer cell differentiation	biological_process	1	893	5	17071	0.0245915565184187	0.0536672876865374	3.82329227323628	TOX
GO:0007589	body fluid secretion	biological_process	1	893	5	17071	0.0245915565184187	0.0536672876865374	3.82329227323628	TSC22D3
GO:0004792	thiosulfate sulfurtransferase activity	molecular_function	1	893	5	17071	0.0245915565184187	0.0536672876865374	3.82329227323628	TST
GO:0010994	free ubiquitin chain polymerization	biological_process	1	893	5	17071	0.0245915565184187	0.0536672876865374	3.82329227323628	UBE2C
GO:0031536	positive regulation of exit from mitosis	biological_process	1	893	5	17071	0.0245915565184187	0.0536672876865374	3.82329227323628	UBE2C
GO:0010216	maintenance of DNA methylation	biological_process	1	893	5	17071	0.0245915565184187	0.0536672876865374	3.82329227323628	UHRF1
GO:0005042	netrin receptor activity	molecular_function	1	893	5	17071	0.0245915565184187	0.0536672876865374	3.82329227323628	UNC5A
GO:0044206	UMP salvage	biological_process	1	893	5	17071	0.0245915565184187	0.0536672876865374	3.82329227323628	UPP1
GO:0006929	substrate-dependent cell migration	biological_process	1	893	5	17071	0.0245915565184187	0.0536672876865374	3.82329227323628	VEGFC
GO:0022417	protein maturation by protein folding	biological_process	1	893	5	17071	0.0245915565184187	0.0536672876865374	3.82329227323628	WFS1
GO:0033085	negative regulation of T cell differentiation in thymus	biological_process	1	893	5	17071	0.0245915565184187	0.0536672876865374	3.82329227323628	ZNF608
GO:0006654	phosphatidic acid biosynthetic process	biological_process	3	893	22	17071	0.0256117126052518	0.0556673313883958	2.60679018629747	ABHD5; AGPAT2; GPAT3
GO:0002548	monocyte chemotaxis	biological_process	3	893	22	17071	0.0256117126052518	0.0556673313883958	2.60679018629747	ANXA1; LOC102287625; TNFSF11
GO:0097718	disordered domain specific binding	molecular_function	3	893	22	17071	0.0256117126052518	0.0556673313883958	2.60679018629747	BCL2L2; FN1; KCNA1
GO:0048863	stem cell differentiation	biological_process	3	893	22	17071	0.0256117126052518	0.0556673313883958	2.60679018629747	DNMT3L; ELL3; GPM6A
GO:0051898	negative regulation of protein kinase B signaling	biological_process	3	893	22	17071	0.0256117126052518	0.0556673313883958	2.60679018629747	HYAL2; PHLDA3; SFRP5
GO:0006911	phagocytosis, engulfment	biological_process	3	893	22	17071	0.0256117126052518	0.0556673313883958	2.60679018629747	ITGAM; LOC102268707; LOC102268992
GO:0006336	DNA replication-independent nucleosome assembly	biological_process	3	893	22	17071	0.0256117126052518	0.0556673313883958	2.60679018629747	LOC102277188; LOC102284726; LOC106700690
GO:0005923	bicellular tight junction	cellular_component	10	893	108	17071	0.0257157813205436	0.055861217458152	1.77004271909087	CCND1; CGN; CLDN15; CXADR; EPCAM; LIN7B; LOC102265716; LOC102275627; PLXDC1; SYNPO
GO:0007160	cell-matrix adhesion	biological_process	6	893	56	17071	0.026065496863702	0.0565881786330399	2.04819228923372	COL13A1; COL5A3; EPDR1; NID1; TECTA; THBS3
GO:0016290	palmitoyl-CoA hydrolase activity	molecular_function	2	893	13	17071	0.0275218007788471	0.0591348926969168	2.9409940563356	ACOT7; THEM4
GO:0045907	positive regulation of vasoconstriction	biological_process	2	893	13	17071	0.0275218007788471	0.0591348926969168	2.9409940563356	ADRA1A; ADRA1B
GO:0070064	proline-rich region binding	molecular_function	2	893	13	17071	0.0275218007788471	0.0591348926969168	2.9409940563356	BAIAP2L1; CCND1
GO:0071318	cellular response to ATP	biological_process	2	893	13	17071	0.0275218007788471	0.0591348926969168	2.9409940563356	CIB2; P2RY2
GO:0010458	exit from mitosis	biological_process	2	893	13	17071	0.0275218007788471	0.0591348926969168	2.9409940563356	CLASP1; UBE2C
GO:0015297	antiporter activity	molecular_function	2	893	13	17071	0.0275218007788471	0.0591348926969168	2.9409940563356	CLCN4; CLCN5
GO:1903779	regulation of cardiac conduction	biological_process	2	893	13	17071	0.0275218007788471	0.0591348926969168	2.9409940563356	CORIN; DMPK
GO:0019915	lipid storage	biological_process	2	893	13	17071	0.0275218007788471	0.0591348926969168	2.9409940563356	DGAT2; PLIN5
GO:0007141	male meiosis I	biological_process	2	893	13	17071	0.0275218007788471	0.0591348926969168	2.9409940563356	DNMT3L; MEIOB
GO:0010633	negative regulation of epithelial cell migration	biological_process	2	893	13	17071	0.0275218007788471	0.0591348926969168	2.9409940563356	DUSP10; PFN2
GO:0048011	neurotrophin TRK receptor signaling pathway	biological_process	2	893	13	17071	0.0275218007788471	0.0591348926969168	2.9409940563356	HAP1; NGFR
GO:0042623	ATPase activity, coupled	molecular_function	2	893	13	17071	0.0275218007788471	0.0591348926969168	2.9409940563356	HSPA2; LOC102283722
GO:0031100	animal organ regeneration	biological_process	2	893	13	17071	0.0275218007788471	0.0591348926969168	2.9409940563356	LOC102284536; PTPRU
GO:0008195	phosphatidate phosphatase activity	molecular_function	2	893	13	17071	0.0275218007788471	0.0591348926969168	2.9409940563356	LPIN1; PLPPR5
GO:1904262	negative regulation of TORC1 signaling	biological_process	2	893	13	17071	0.0275218007788471	0.0591348926969168	2.9409940563356	SESN1; SESN2
GO:0015718	monocarboxylic acid transport	biological_process	2	893	13	17071	0.0275218007788471	0.0591348926969168	2.9409940563356	SLC16A11; SLC16A12
GO:0004467	long-chain fatty acid-CoA ligase activity	molecular_function	2	893	13	17071	0.0275218007788471	0.0591348926969168	2.9409940563356	SLC27A4; SLC27A6
GO:0055074	calcium ion homeostasis	biological_process	2	893	13	17071	0.0275218007788471	0.0591348926969168	2.9409940563356	TNFSF11; WFS1
GO:0001726	ruffle	cellular_component	9	893	96	17071	0.0283862345307722	0.0609574110666525	1.79216825307951	ASAP3; INPP5J; LOC102268044; MYADM; PDLIM7; SKAP1; TESC; TLN1; TNFRSF12A
GO:0005544	calcium-dependent phospholipid binding	molecular_function	5	893	45	17071	0.0287806306640709	0.0617690519906217	2.12405126290905	ANXA1; ANXA9; CPNE5; SYT4; SYT5
GO:1990830	cellular response to leukemia inhibitory factor	biological_process	7	893	70	17071	0.029245344412389	0.0626948113529708	1.91164613661814	BCAT2; MPC1; MRAS; SPOCK2; SPRY4; TNFSF11; VEGFC
GO:0005913	cell-cell adherens junction	cellular_component	7	893	70	17071	0.029245344412389	0.0626948113529708	1.91164613661814	CDH1; CDH13; FAT2; HMCN1; PDLIM7; PGM5; PKP1
GO:0031430	M band	cellular_component	3	893	23	17071	0.0297561679917753	0.0635723020540601	2.4934514825454	ALDOA; MYOM1; MYOM2
GO:0048488	synaptic vesicle endocytosis	biological_process	3	893	23	17071	0.0297561679917753	0.0635723020540601	2.4934514825454	AMPH; PACSIN1; SYT5
GO:0007187	G protein-coupled receptor signaling pathway, coupled to cyclic nucleotide second messenger	biological_process	3	893	23	17071	0.0297561679917753	0.0635723020540601	2.4934514825454	ANXA1; LOC102287774; LPAR3
GO:1904315	transmitter-gated ion channel activity involved in regulation of postsynaptic membrane potential	molecular_function	3	893	23	17071	0.0297561679917753	0.0635723020540601	2.4934514825454	GRIA3; GRIN3A; LOC102273202
GO:0006694	steroid biosynthetic process	biological_process	3	893	23	17071	0.0297561679917753	0.0635723020540601	2.4934514825454	LOC102281973; LOC106700798; STAR
GO:0048843	negative regulation of axon extension involved in axon guidance	biological_process	3	893	23	17071	0.0297561679917753	0.0635723020540601	2.4934514825454	SEMA3C; SEMA3E; SEMA6D
GO:0030425	dendrite	cellular_component	24	893	320	17071	0.0299091909855672	0.0638629202975917	1.43373460246361	ADCY2; ADCY8; CHL1; CPT1C; FGF13; HAP1; KCNA1; KCNA2; KCNB2; KCNH1; KIF1C; LOC102268707; LOC102268992; LOC102273202; LOC102287774; MAPT; MARK1; PLXDC1; RTN4RL2; SAMD14; SRCIN1; SYT4; TENM2; WFS1
GO:0030424	axon	cellular_component	20	893	258	17071	0.030085295783659	0.0642024653918175	1.48189622993654	ADCY8; CNTN2; CPT1C; EMB; FGF13; GLDN; IL31RA; KCNA1; KCNA2; KCNH1; KIF1C; LOC102273202; LPAR3; MAPT; OMP; RTN4RL2; SNCG; SRCIN1; SYT4; SYT5
GO:0005782	peroxisomal matrix	cellular_component	4	893	34	17071	0.0305723168004878	0.06505705919379	2.24899545484487	ACAA1; ACOX2; AMACR; LOC102283815
GO:0007043	cell-cell junction assembly	biological_process	4	893	34	17071	0.0305723168004878	0.06505705919379	2.24899545484487	CDH1; CDH13; PKP1; TLN1
GO:0030218	erythrocyte differentiation	biological_process	4	893	34	17071	0.0305723168004878	0.06505705919379	2.24899545484487	FLVCR1; KLF1; MFHAS1; RPS14
GO:0009749	response to glucose	biological_process	4	893	34	17071	0.0305723168004878	0.06505705919379	2.24899545484487	GIPR; ILDR2; LPL; SESN2
GO:0030178	negative regulation of Wnt signaling pathway	biological_process	4	893	34	17071	0.0305723168004878	0.06505705919379	2.24899545484487	LOC102264736; MDFI; SFRP5; TRABD2B
GO:0005911	cell-cell junction	cellular_component	11	893	125	17071	0.0306913185722236	0.0652733306137047	1.68224860022396	COL13A1; FLRT3; LIN7B; LOC102268044; MYADM; PCDH12; PKP1; PTPRU; SKAP1; SV2A; TENM2
GO:0050660	flavin adenine dinucleotide binding	molecular_function	6	893	58	17071	0.0309199943400379	0.0656853243243993	1.97756496891532	ACADSB; ACOX2; AIFM3; FMO2; LOC102275918; SQLE
GO:0050829	defense response to Gram-negative bacterium	biological_process	6	893	58	17071	0.0309199943400379	0.0656853243243993	1.97756496891532	CHGA; LOC102268707; LOC102268992; OPTN; SERPINE1; SSC5D
GO:0006631	fatty acid metabolic process	biological_process	5	893	46	17071	0.0316864166487632	0.0672754541051141	2.0778762354545	ABHD5; ACADSB; ACOT6; PLA2G15; THEM4
GO:0019221	cytokine-mediated signaling pathway	biological_process	9	893	98	17071	0.0321483092714385	0.0682175868108785	1.75559339077176	CRLF2; CSF2RB; IL13RA1; IL20RA; IL31RA; IRAK2; ITGAM; RORC; TNFSF11
GO:0031090	organelle membrane	cellular_component	8	893	85	17071	0.0332908468241835	0.0690018592496264	1.7991963638759	FMO2; LOC102270768; LOC102272258; LOC102275918; LOC102287765; LOC106701670; RDH10; SQLE
GO:0031594	neuromuscular junction	cellular_component	6	893	59	17071	0.0335603960246317	0.0690018592496264	1.94404691859472	COLQ; DLG2; STXBP5L; SV2A; SYNC; VAMP1
GO:0019843	rRNA binding	molecular_function	6	893	59	17071	0.0335603960246317	0.0690018592496264	1.94404691859472	LOC102268267; LOC102275391; LOC102277072; LOC102286197; RPL9; SBDS
GO:0000062	fatty-acyl-CoA binding	molecular_function	2	893	14	17071	0.0336959227149448	0.0690018592496264	2.73092305231163	ACOT7; ALDH6A1
GO:0043950	positive regulation of cAMP-mediated signaling	biological_process	2	893	14	17071	0.0336959227149448	0.0690018592496264	2.73092305231163	ADRB1; GIPR
GO:0016024	CDP-diacylglycerol biosynthetic process	biological_process	2	893	14	17071	0.0336959227149448	0.0690018592496264	2.73092305231163	AGPAT2; GPAT3
GO:0021591	ventricular system development	biological_process	2	893	14	17071	0.0336959227149448	0.0690018592496264	2.73092305231163	AK8; SEMA6D
GO:0070555	response to interleukin-1	biological_process	2	893	14	17071	0.0336959227149448	0.0690018592496264	2.73092305231163	ANXA1; CHI3L1
GO:0000780	condensed nuclear chromosome, centromeric region	cellular_component	2	893	14	17071	0.0336959227149448	0.0690018592496264	2.73092305231163	AURKA; AURKB
GO:0043153	entrainment of circadian clock by photoperiod	biological_process	2	893	14	17071	0.0336959227149448	0.0690018592496264	2.73092305231163	BHLHE40; USP2
GO:0004089	carbonate dehydratase activity	molecular_function	2	893	14	17071	0.0336959227149448	0.0690018592496264	2.73092305231163	CA10; CA9
GO:0051010	microtubule plus-end binding	molecular_function	2	893	14	17071	0.0336959227149448	0.0690018592496264	2.73092305231163	CLASP1; SKAP1
GO:0048168	regulation of neuronal synaptic plasticity	biological_process	2	893	14	17071	0.0336959227149448	0.0690018592496264	2.73092305231163	CNTN2; SYP
GO:0035987	endodermal cell differentiation	biological_process	2	893	14	17071	0.0336959227149448	0.0690018592496264	2.73092305231163	COL7A1; COL8A1
GO:0015012	heparan sulfate proteoglycan biosynthetic process	biological_process	2	893	14	17071	0.0336959227149448	0.0690018592496264	2.73092305231163	DSE; XYLT1
GO:0061003	positive regulation of dendritic spine morphogenesis	biological_process	2	893	14	17071	0.0336959227149448	0.0690018592496264	2.73092305231163	ITPKA; LOC102276325
GO:0007342	fusion of sperm to egg plasma membrane involved in single fertilization	biological_process	2	893	14	17071	0.0336959227149448	0.0690018592496264	2.73092305231163	IZUMO1; LOC102276827
GO:0034113	heterotypic cell-cell adhesion	biological_process	2	893	14	17071	0.0336959227149448	0.0690018592496264	2.73092305231163	IZUMO1; PERP
GO:0042612	MHC class I protein complex	cellular_component	2	893	14	17071	0.0336959227149448	0.0690018592496264	2.73092305231163	LOC102268170; LOC102281754
GO:0048169	regulation of long-term neuronal synaptic plasticity	biological_process	2	893	14	17071	0.0336959227149448	0.0690018592496264	2.73092305231163	LOC102273202; SYNPO
GO:0001518	voltage-gated sodium channel complex	cellular_component	2	893	14	17071	0.0336959227149448	0.0690018592496264	2.73092305231163	LOC102273962; SCN4B
GO:0016712	oxidoreductase activity, acting on paired donors, with incorporation or reduction of molecular oxygen, reduced flavin or flavoprotein as one donor, and incorporation of one atom of oxygen	molecular_function	2	893	14	17071	0.0336959227149448	0.0690018592496264	2.73092305231163	LOC102287765; LOC106701670
GO:0042738	exogenous drug catabolic process	biological_process	2	893	14	17071	0.0336959227149448	0.0690018592496264	2.73092305231163	LOC102287765; LOC106701670
GO:0006754	ATP biosynthetic process	biological_process	2	893	14	17071	0.0336959227149448	0.0690018592496264	2.73092305231163	LOC106701541; SLC25A13
GO:0031954	positive regulation of protein autophosphorylation	biological_process	2	893	14	17071	0.0336959227149448	0.0690018592496264	2.73092305231163	NEK10; VEGFC
GO:0042622	photoreceptor outer segment membrane	cellular_component	2	893	14	17071	0.0336959227149448	0.0690018592496264	2.73092305231163	PDE6G; ROM1
GO:0000028	ribosomal small subunit assembly	biological_process	2	893	14	17071	0.0336959227149448	0.0690018592496264	2.73092305231163	RPS14; RPS27
GO:0007507	heart development	biological_process	11	893	127	17071	0.0341255924827381	0.0690018592496264	1.65575649628343	ADM; CDKL1; CXADR; DNAAF3; DNAI1; FLRT3; GJA1; HEYL; LOC102269074; MTHFD1; TBX5
GO:0007601	visual perception	biological_process	11	893	127	17071	0.0341255924827381	0.0690018592496264	1.65575649628343	EML2; HMCN1; LOC102267260; LRAT; OLFM2; PDE6C; PDE6G; RDH10; RGR; ROM1; WFS1
GO:0006633	fatty acid biosynthetic process	biological_process	4	893	35	17071	0.0341849431381948	0.0690018592496264	2.1847384418493	ACSM1; HSD17B12; LOC102278627; LPL
GO:0045505	dynein intermediate chain binding	molecular_function	4	893	35	17071	0.0341849431381948	0.0690018592496264	2.1847384418493	DNAH10; DNAH11; DNAH2; DNHD1
GO:0030574	collagen catabolic process	biological_process	3	893	24	17071	0.0342737532087779	0.0690018592496264	2.38955767077268	ADAMTS2; ADAMTS3; COL13A1
GO:0060071	Wnt signaling pathway, planar cell polarity pathway	biological_process	3	893	24	17071	0.0342737532087779	0.0690018592496264	2.38955767077268	ARHGEF19; CELSR3; PRICKLE2
GO:0051233	spindle midzone	cellular_component	3	893	24	17071	0.0342737532087779	0.0690018592496264	2.38955767077268	AURKA; AURKB; CCDC69
GO:0002040	sprouting angiogenesis	biological_process	3	893	24	17071	0.0342737532087779	0.0690018592496264	2.38955767077268	CDH13; SEMA3E; VEGFC
GO:0006821	chloride transport	biological_process	3	893	24	17071	0.0342737532087779	0.0690018592496264	2.38955767077268	CLCN4; LOC102265716; LOC102275627
GO:0060325	face morphogenesis	biological_process	3	893	24	17071	0.0342737532087779	0.0690018592496264	2.38955767077268	CRISPLD2; LOC102283722; LOC106701278
GO:0043647	inositol phosphate metabolic process	biological_process	3	893	24	17071	0.0342737532087779	0.0690018592496264	2.38955767077268	IMPA2; INPP5J; ITPKA
GO:0006094	gluconeogenesis	biological_process	3	893	24	17071	0.0342737532087779	0.0690018592496264	2.38955767077268	LOC102284536; LOC106701541; SLC25A13
GO:0030057	desmosome	cellular_component	3	893	24	17071	0.0342737532087779	0.0690018592496264	2.38955767077268	PERP; PKP1; PPL
GO:0042788	polysomal ribosome	cellular_component	5	893	47	17071	0.0347767134349303	0.0690018592496264	2.03366610278526	LOC102271316; LOC102278084; LOC102282720; RPS21; RPS29
GO:0016554	cytidine to uridine editing	biological_process	1	893	6	17071	0.0356209704481839	0.0690018592496264	3.18607689436357	A1CF
GO:0070189	kynurenine metabolic process	biological_process	1	893	6	17071	0.0356209704481839	0.0690018592496264	3.18607689436357	AADAT
GO:0010898	positive regulation of triglyceride catabolic process	biological_process	1	893	6	17071	0.0356209704481839	0.0690018592496264	3.18607689436357	ABHD5
GO:0051006	positive regulation of lipoprotein lipase activity	biological_process	1	893	6	17071	0.0356209704481839	0.0690018592496264	3.18607689436357	ABHD5
GO:0003997	acyl-CoA oxidase activity	molecular_function	1	893	6	17071	0.0356209704481839	0.0690018592496264	3.18607689436357	ACOX2
GO:0047760	butyrate-CoA ligase activity	molecular_function	1	893	6	17071	0.0356209704481839	0.0690018592496264	3.18607689436357	ACSM1
GO:0007191	adenylate cyclase-activating dopamine receptor signaling pathway	biological_process	1	893	6	17071	0.0356209704481839	0.0690018592496264	3.18607689436357	ADCY5
GO:0060670	branching involved in labyrinthine layer morphogenesis	biological_process	1	893	6	17071	0.0356209704481839	0.0690018592496264	3.18607689436357	ADM
GO:0019206	nucleoside kinase activity	molecular_function	1	893	6	17071	0.0356209704481839	0.0690018592496264	3.18607689436357	AK8
GO:0010165	response to X-ray	biological_process	1	893	6	17071	0.0356209704481839	0.0690018592496264	3.18607689436357	ANXA1
GO:0032743	positive regulation of interleukin-2 production	biological_process	1	893	6	17071	0.0356209704481839	0.0690018592496264	3.18607689436357	ANXA1
GO:0045792	negative regulation of cell size	biological_process	1	893	6	17071	0.0356209704481839	0.0690018592496264	3.18607689436357	C1QTNF9
GO:0005579	membrane attack complex	cellular_component	1	893	6	17071	0.0356209704481839	0.0690018592496264	3.18607689436357	C7
GO:0031571	mitotic G1 DNA damage checkpoint	biological_process	1	893	6	17071	0.0356209704481839	0.0690018592496264	3.18607689436357	CCND1
GO:0045576	mast cell activation	biological_process	1	893	6	17071	0.0356209704481839	0.0690018592496264	3.18607689436357	CHGA
GO:0042166	acetylcholine binding	molecular_function	1	893	6	17071	0.0356209704481839	0.0690018592496264	3.18607689436357	CHRNA7
GO:0043457	regulation of cellular respiration	biological_process	1	893	6	17071	0.0356209704481839	0.0690018592496264	3.18607689436357	CISD1
GO:0005828	kinetochore microtubule	cellular_component	1	893	6	17071	0.0356209704481839	0.0690018592496264	3.18607689436357	CLASP1
GO:0030953	astral microtubule organization	biological_process	1	893	6	17071	0.0356209704481839	0.0690018592496264	3.18607689436357	CLASP1
GO:0043515	kinetochore binding	molecular_function	1	893	6	17071	0.0356209704481839	0.0690018592496264	3.18607689436357	CLASP1
GO:0090091	positive regulation of extracellular matrix disassembly	biological_process	1	893	6	17071	0.0356209704481839	0.0690018592496264	3.18607689436357	CLASP1
GO:0002430	complement receptor mediated signaling pathway	biological_process	1	893	6	17071	0.0356209704481839	0.0690018592496264	3.18607689436357	CMKLR1
GO:0050848	regulation of calcium-mediated signaling	biological_process	1	893	6	17071	0.0356209704481839	0.0690018592496264	3.18607689436357	CMKLR1
GO:0001867	complement activation, lectin pathway	biological_process	1	893	6	17071	0.0356209704481839	0.0690018592496264	3.18607689436357	COL20A1
GO:0090150	establishment of protein localization to membrane	biological_process	1	893	6	17071	0.0356209704481839	0.0690018592496264	3.18607689436357	COLQ
GO:0005499	vitamin D binding	molecular_function	1	893	6	17071	0.0356209704481839	0.0690018592496264	3.18607689436357	COMP
GO:0004144	diacylglycerol O-acyltransferase activity	molecular_function	1	893	6	17071	0.0356209704481839	0.0690018592496264	3.18607689436357	DGAT2
GO:0046339	diacylglycerol metabolic process	biological_process	1	893	6	17071	0.0356209704481839	0.0690018592496264	3.18607689436357	DGAT2
GO:0055089	fatty acid homeostasis	biological_process	1	893	6	17071	0.0356209704481839	0.0690018592496264	3.18607689436357	DGAT2
GO:0004385	guanylate kinase activity	molecular_function	1	893	6	17071	0.0356209704481839	0.0690018592496264	3.18607689436357	DLG2
GO:0060411	cardiac septum morphogenesis	biological_process	1	893	6	17071	0.0356209704481839	0.0690018592496264	3.18607689436357	DNAH11
GO:0061371	determination of heart left/right asymmetry	biological_process	1	893	6	17071	0.0356209704481839	0.0690018592496264	3.18607689436357	DNAH11
GO:0002819	regulation of adaptive immune response	biological_process	1	893	6	17071	0.0356209704481839	0.0690018592496264	3.18607689436357	DUSP10
GO:0009922	fatty acid elongase activity	molecular_function	1	893	6	17071	0.0356209704481839	0.0690018592496264	3.18607689436357	ELOVL6
GO:0019367	fatty acid elongation, saturated fatty acid	biological_process	1	893	6	17071	0.0356209704481839	0.0690018592496264	3.18607689436357	ELOVL6
GO:0034625	fatty acid elongation, monounsaturated fatty acid	biological_process	1	893	6	17071	0.0356209704481839	0.0690018592496264	3.18607689436357	ELOVL6
GO:0034626	fatty acid elongation, polyunsaturated fatty acid	biological_process	1	893	6	17071	0.0356209704481839	0.0690018592496264	3.18607689436357	ELOVL6
GO:0102336	3-oxo-arachidoyl-CoA synthase activity	molecular_function	1	893	6	17071	0.0356209704481839	0.0690018592496264	3.18607689436357	ELOVL6
GO:0102337	3-oxo-cerotoyl-CoA synthase activity	molecular_function	1	893	6	17071	0.0356209704481839	0.0690018592496264	3.18607689436357	ELOVL6
GO:0102338	3-oxo-lignoceronyl-CoA synthase activity	molecular_function	1	893	6	17071	0.0356209704481839	0.0690018592496264	3.18607689436357	ELOVL6
GO:0102756	very-long-chain 3-ketoacyl-CoA synthase activity	molecular_function	1	893	6	17071	0.0356209704481839	0.0690018592496264	3.18607689436357	ELOVL6
GO:0032432	actin filament bundle	cellular_component	1	893	6	17071	0.0356209704481839	0.0690018592496264	3.18607689436357	FAM101B
GO:1901016	regulation of potassium ion transmembrane transporter activity	biological_process	1	893	6	17071	0.0356209704481839	0.0690018592496264	3.18607689436357	FHL1
GO:0002029	desensitization of G protein-coupled receptor signaling pathway	biological_process	1	893	6	17071	0.0356209704481839	0.0690018592496264	3.18607689436357	GIPR
GO:0005243	gap junction channel activity	molecular_function	1	893	6	17071	0.0356209704481839	0.0690018592496264	3.18607689436357	GJA1
GO:0060373	regulation of ventricular cardiac muscle cell membrane depolarization	biological_process	1	893	6	17071	0.0356209704481839	0.0690018592496264	3.18607689436357	GJA1
GO:0045162	clustering of voltage-gated sodium channels	biological_process	1	893	6	17071	0.0356209704481839	0.0690018592496264	3.18607689436357	GLDN
GO:0045656	negative regulation of monocyte differentiation	biological_process	1	893	6	17071	0.0356209704481839	0.0690018592496264	3.18607689436357	GPR68
GO:0006548	histidine catabolic process	biological_process	1	893	6	17071	0.0356209704481839	0.0690018592496264	3.18607689436357	HDC
GO:0005536	glucose binding	molecular_function	1	893	6	17071	0.0356209704481839	0.0690018592496264	3.18607689436357	HK2
GO:0007625	grooming behavior	biological_process	1	893	6	17071	0.0356209704481839	0.0690018592496264	3.18607689436357	HOXB8
GO:0010764	negative regulation of fibroblast migration	biological_process	1	893	6	17071	0.0356209704481839	0.0690018592496264	3.18607689436357	HYAL2
GO:0042117	monocyte activation	biological_process	1	893	6	17071	0.0356209704481839	0.0690018592496264	3.18607689436357	HYAL2
GO:0006739	NADP metabolic process	biological_process	1	893	6	17071	0.0356209704481839	0.0690018592496264	3.18607689436357	IDH1
GO:0051146	striated muscle cell differentiation	biological_process	1	893	6	17071	0.0356209704481839	0.0690018592496264	3.18607689436357	IGFBP5
GO:0042088	T-helper 1 type immune response	biological_process	1	893	6	17071	0.0356209704481839	0.0690018592496264	3.18607689436357	IL18BP
GO:0052659	inositol-1,3,4,5-tetrakisphosphate 5-phosphatase activity	molecular_function	1	893	6	17071	0.0356209704481839	0.0690018592496264	3.18607689436357	INPP5J
GO:0001774	microglial cell activation	biological_process	1	893	6	17071	0.0356209704481839	0.0690018592496264	3.18607689436357	ITGAM
GO:1903980	positive regulation of microglial cell activation	biological_process	1	893	6	17071	0.0356209704481839	0.0690018592496264	3.18607689436357	ITGAM
GO:1903818	positive regulation of voltage-gated potassium channel activity	biological_process	1	893	6	17071	0.0356209704481839	0.0690018592496264	3.18607689436357	KCNA1
GO:0072383	plus-end-directed vesicle transport along microtubule	biological_process	1	893	6	17071	0.0356209704481839	0.0690018592496264	3.18607689436357	KIF23
GO:0099527	postsynapse to nucleus signaling pathway	biological_process	1	893	6	17071	0.0356209704481839	0.0690018592496264	3.18607689436357	KPNA2
GO:0006112	energy reserve metabolic process	biological_process	1	893	6	17071	0.0356209704481839	0.0690018592496264	3.18607689436357	LEP
GO:0007260	tyrosine phosphorylation of STAT protein	biological_process	1	893	6	17071	0.0356209704481839	0.0690018592496264	3.18607689436357	LEP
GO:0032099	negative regulation of appetite	biological_process	1	893	6	17071	0.0356209704481839	0.0690018592496264	3.18607689436357	LEP
GO:0047961	glycine N-acyltransferase activity	molecular_function	1	893	6	17071	0.0356209704481839	0.0690018592496264	3.18607689436357	LOC102270337
GO:0047017	prostaglandin-F synthase activity	molecular_function	1	893	6	17071	0.0356209704481839	0.0690018592496264	3.18607689436357	LOC102272022
GO:0048266	behavioral response to pain	biological_process	1	893	6	17071	0.0356209704481839	0.0690018592496264	3.18607689436357	LOC102273962
GO:0002526	acute inflammatory response	biological_process	1	893	6	17071	0.0356209704481839	0.0690018592496264	3.18607689436357	LOC102279172
GO:0006108	malate metabolic process	biological_process	1	893	6	17071	0.0356209704481839	0.0690018592496264	3.18607689436357	LOC102279866
GO:0000183	chromatin silencing at rDNA	biological_process	1	893	6	17071	0.0356209704481839	0.0690018592496264	3.18607689436357	LOC102280563
GO:0001775	cell activation	biological_process	1	893	6	17071	0.0356209704481839	0.0690018592496264	3.18607689436357	LOC102287625
GO:0023052	signaling	biological_process	1	893	6	17071	0.0356209704481839	0.0690018592496264	3.18607689436357	LOC102287625
GO:0070723	response to cholesterol	biological_process	1	893	6	17071	0.0356209704481839	0.0690018592496264	3.18607689436357	LOC102287625
GO:0032060	bleb assembly	biological_process	1	893	6	17071	0.0356209704481839	0.0690018592496264	3.18607689436357	LPAR3
GO:0048672	positive regulation of collateral sprouting	biological_process	1	893	6	17071	0.0356209704481839	0.0690018592496264	3.18607689436357	LPAR3
GO:0090197	positive regulation of chemokine secretion	biological_process	1	893	6	17071	0.0356209704481839	0.0690018592496264	3.18607689436357	LPL
GO:0006552	leucine catabolic process	biological_process	1	893	6	17071	0.0356209704481839	0.0690018592496264	3.18607689436357	MCCC1
GO:0018027	peptidyl-lysine dimethylation	biological_process	1	893	6	17071	0.0356209704481839	0.0690018592496264	3.18607689436357	METTL12
GO:0034144	negative regulation of toll-like receptor 4 signaling pathway	biological_process	1	893	6	17071	0.0356209704481839	0.0690018592496264	3.18607689436357	MFHAS1
GO:0035308	negative regulation of protein dephosphorylation	biological_process	1	893	6	17071	0.0356209704481839	0.0690018592496264	3.18607689436357	MFHAS1
GO:0048702	embryonic neurocranium morphogenesis	biological_process	1	893	6	17071	0.0356209704481839	0.0690018592496264	3.18607689436357	MTHFD1
GO:0060075	regulation of resting membrane potential	biological_process	1	893	6	17071	0.0356209704481839	0.0690018592496264	3.18607689436357	NALCN
GO:0016015	morphogen activity	molecular_function	1	893	6	17071	0.0356209704481839	0.0690018592496264	3.18607689436357	NBL1
GO:0046602	regulation of mitotic centrosome separation	biological_process	1	893	6	17071	0.0356209704481839	0.0690018592496264	3.18607689436357	NEK2
GO:0060385	axonogenesis involved in innervation	biological_process	1	893	6	17071	0.0356209704481839	0.0690018592496264	3.18607689436357	NPTX1
GO:0034214	protein hexamerization	biological_process	1	893	6	17071	0.0356209704481839	0.0690018592496264	3.18607689436357	OAT
GO:0097746	regulation of blood vessel diameter	biological_process	1	893	6	17071	0.0356209704481839	0.0690018592496264	3.18607689436357	P2RY2
GO:0097186	amelogenesis	biological_process	1	893	6	17071	0.0356209704481839	0.0690018592496264	3.18607689436357	PERP
GO:0050915	sensory perception of sour taste	biological_process	1	893	6	17071	0.0356209704481839	0.0690018592496264	3.18607689436357	PKD2L1
GO:0005952	cAMP-dependent protein kinase complex	cellular_component	1	893	6	17071	0.0356209704481839	0.0690018592496264	3.18607689436357	PRKAR2B
GO:0001946	lymphangiogenesis	biological_process	1	893	6	17071	0.0356209704481839	0.0690018592496264	3.18607689436357	PROX2
GO:0045793	positive regulation of cell size	biological_process	1	893	6	17071	0.0356209704481839	0.0690018592496264	3.18607689436357	PRR16
GO:0070935	3'-UTR-mediated mRNA stabilization	biological_process	1	893	6	17071	0.0356209704481839	0.0690018592496264	3.18607689436357	RBM38
GO:0043583	ear development	biological_process	1	893	6	17071	0.0356209704481839	0.0690018592496264	3.18607689436357	RDH10
GO:0052650	NADP-retinol dehydrogenase activity	molecular_function	1	893	6	17071	0.0356209704481839	0.0690018592496264	3.18607689436357	RDH10
GO:0004711	ribosomal protein S6 kinase activity	molecular_function	1	893	6	17071	0.0356209704481839	0.0690018592496264	3.18607689436357	RPS6KA6
GO:0042256	mature ribosome assembly	biological_process	1	893	6	17071	0.0356209704481839	0.0690018592496264	3.18607689436357	SBDS
GO:0051014	actin filament severing	biological_process	1	893	6	17071	0.0356209704481839	0.0690018592496264	3.18607689436357	SCIN
GO:0098869	cellular oxidant detoxification	biological_process	1	893	6	17071	0.0356209704481839	0.0690018592496264	3.18607689436357	SESN1
GO:2000177	regulation of neural precursor cell proliferation	biological_process	1	893	6	17071	0.0356209704481839	0.0690018592496264	3.18607689436357	SHCBP1
GO:0048699	generation of neurons	biological_process	1	893	6	17071	0.0356209704481839	0.0690018592496264	3.18607689436357	SIX4
GO:0050678	regulation of epithelial cell proliferation	biological_process	1	893	6	17071	0.0356209704481839	0.0690018592496264	3.18607689436357	SIX4
GO:0000940	condensed chromosome outer kinetochore	cellular_component	1	893	6	17071	0.0356209704481839	0.0690018592496264	3.18607689436357	SKA1
GO:0015252	proton channel activity	molecular_function	1	893	6	17071	0.0356209704481839	0.0690018592496264	3.18607689436357	SLC4A11
GO:0015174	basic amino acid transmembrane transporter activity	molecular_function	1	893	6	17071	0.0356209704481839	0.0690018592496264	3.18607689436357	SLC7A2
GO:0048846	axon extension involved in axon guidance	biological_process	1	893	6	17071	0.0356209704481839	0.0690018592496264	3.18607689436357	SLIT1
GO:0060396	growth hormone receptor signaling pathway	biological_process	1	893	6	17071	0.0356209704481839	0.0690018592496264	3.18607689436357	SOCS2
GO:0071476	cellular hypotonic response	biological_process	1	893	6	17071	0.0356209704481839	0.0690018592496264	3.18607689436357	STK39
GO:2000650	negative regulation of sodium ion transmembrane transporter activity	biological_process	1	893	6	17071	0.0356209704481839	0.0690018592496264	3.18607689436357	STK39
GO:0060074	synapse maturation	biological_process	1	893	6	17071	0.0356209704481839	0.0690018592496264	3.18607689436357	SYBU
GO:2000301	negative regulation of synaptic vesicle exocytosis	biological_process	1	893	6	17071	0.0356209704481839	0.0690018592496264	3.18607689436357	SYT4
GO:0060039	pericardium development	biological_process	1	893	6	17071	0.0356209704481839	0.0690018592496264	3.18607689436357	TBX5
GO:0060539	diaphragm development	biological_process	1	893	6	17071	0.0356209704481839	0.0690018592496264	3.18607689436357	TCF21
GO:0043949	regulation of cAMP-mediated signaling	biological_process	1	893	6	17071	0.0356209704481839	0.0690018592496264	3.18607689436357	TCP11
GO:0060346	bone trabecula formation	biological_process	1	893	6	17071	0.0356209704481839	0.0690018592496264	3.18607689436357	THBS3
GO:0007016	cytoskeletal anchoring at plasma membrane	biological_process	1	893	6	17071	0.0356209704481839	0.0690018592496264	3.18607689436357	TLN1
GO:0048515	spermatid differentiation	biological_process	1	893	6	17071	0.0356209704481839	0.0690018592496264	3.18607689436357	TMEM119
GO:0005031	tumor necrosis factor-activated receptor activity	molecular_function	1	893	6	17071	0.0356209704481839	0.0690018592496264	3.18607689436357	TNFRSF19
GO:0031665	negative regulation of lipopolysaccharide-mediated signaling pathway	biological_process	1	893	6	17071	0.0356209704481839	0.0690018592496264	3.18607689436357	TRIB1
GO:0097197	tetraspanin-enriched microdomain	cellular_component	1	893	6	17071	0.0356209704481839	0.0690018592496264	3.18607689436357	TSPAN15
GO:0000791	euchromatin	cellular_component	1	893	6	17071	0.0356209704481839	0.0690018592496264	3.18607689436357	UHRF1
GO:0038084	vascular endothelial growth factor signaling pathway	biological_process	1	893	6	17071	0.0356209704481839	0.0690018592496264	3.18607689436357	VEGFC
GO:0042048	olfactory behavior	biological_process	1	893	6	17071	0.0356209704481839	0.0690018592496264	3.18607689436357	WFS1
GO:0045927	positive regulation of growth	biological_process	1	893	6	17071	0.0356209704481839	0.0690018592496264	3.18607689436357	WFS1
GO:0051247	positive regulation of protein metabolic process	biological_process	1	893	6	17071	0.0356209704481839	0.0690018592496264	3.18607689436357	WFS1
GO:0030166	proteoglycan biosynthetic process	biological_process	1	893	6	17071	0.0356209704481839	0.0690018592496264	3.18607689436357	XYLT1
GO:1900740	positive regulation of protein insertion into mitochondrial membrane involved in apoptotic signaling pathway	biological_process	1	893	6	17071	0.0356209704481839	0.0690018592496264	3.18607689436357	YWHAG
GO:0006909	phagocytosis	biological_process	4	893	36	17071	0.0380511091955482	0.0735955061023522	2.12405126290905	ANXA1; LEP; NCF2; NCF4
GO:0008286	insulin receptor signaling pathway	biological_process	4	893	36	17071	0.0380511091955482	0.0735955061023522	2.12405126290905	ATP6V1C2; DNAI1; PIK3R3; ZNF106
GO:0043154	negative regulation of cysteine-type endopeptidase activity involved in apoptotic process	biological_process	4	893	36	17071	0.0380511091955482	0.0735955061023522	2.12405126290905	CRYAB; DHCR24; LOC102279077; NGFR
GO:0005874	microtubule	cellular_component	22	893	296	17071	0.0380759250927903	0.0736056206269064	1.42081807451348	CEP170B; DCDC2C; DNAH10; DNAH11; DNAH2; DNAI1; EML2; FGF13; HOOK2; HSPH1; KIF1C; KIF23; KIF28P; KIF3C; LOC102276167; LRRC49; MAPT; NEK2; SHROOM3; SYBU; TTLL1; TUBB4A
GO:0001916	positive regulation of T cell mediated cytotoxicity	biological_process	3	893	25	17071	0.0391674599815709	0.075599031643936	2.29397536394177	FAM49B; LOC102268170; LOC102281754
GO:2001244	positive regulation of intrinsic apoptotic signaling pathway	biological_process	3	893	25	17071	0.0391674599815709	0.075599031643936	2.29397536394177	IL20RA; S100A9; SEPT4
GO:0004860	protein kinase inhibitor activity	molecular_function	3	893	25	17071	0.0391674599815709	0.075599031643936	2.29397536394177	SH3BP5; TESC; TRIB1
GO:0008092	cytoskeletal protein binding	molecular_function	6	893	61	17071	0.0392812011447798	0.0757796477936769	1.88030767536211	CDH1; CDH13; LDB3; LOC102276325; PACSIN1; PKD2L1
GO:0031901	early endosome membrane	cellular_component	10	893	116	17071	0.0404519621350232	0.0774205687852502	1.64797080742943	ANXA1; CFTR; CLCN4; KCNH1; LOC102266351; MCOLN3; PMEPA1; SNX20; STEAP4; SYNDIG1
GO:0005504	fatty acid binding	molecular_function	2	893	15	17071	0.0405232194786022	0.0774205687852502	2.54886151549085	ACOX2; FFAR4
GO:0035904	aorta development	biological_process	2	893	15	17071	0.0405232194786022	0.0774205687852502	2.54886151549085	ADAMTS6; ROBO2
GO:0010460	positive regulation of heart rate	biological_process	2	893	15	17071	0.0405232194786022	0.0774205687852502	2.54886151549085	ADM; ADM5
GO:0006957	complement activation, alternative pathway	biological_process	2	893	15	17071	0.0405232194786022	0.0774205687852502	2.54886151549085	C7; CFB
GO:0032006	regulation of TOR signaling	biological_process	2	893	15	17071	0.0405232194786022	0.0774205687852502	2.54886151549085	FAM83D; GPAT3
GO:0071398	cellular response to fatty acid	biological_process	2	893	15	17071	0.0405232194786022	0.0774205687852502	2.54886151549085	FFAR3; LDLR
GO:0007405	neuroblast proliferation	biological_process	2	893	15	17071	0.0405232194786022	0.0774205687852502	2.54886151549085	FZD9; KCNA1
GO:0060307	regulation of ventricular cardiac muscle cell membrane repolarization	biological_process	2	893	15	17071	0.0405232194786022	0.0774205687852502	2.54886151549085	GJA1; SCN4B
GO:1901741	positive regulation of myoblast fusion	biological_process	2	893	15	17071	0.0405232194786022	0.0774205687852502	2.54886151549085	LOC102268707; LOC102268992
GO:0016584	nucleosome positioning	biological_process	2	893	15	17071	0.0405232194786022	0.0774205687852502	2.54886151549085	LOC102277758; LOC102282827
GO:0031936	negative regulation of chromatin silencing	biological_process	2	893	15	17071	0.0405232194786022	0.0774205687852502	2.54886151549085	LOC102277758; LOC102282827
GO:0045910	negative regulation of DNA recombination	biological_process	2	893	15	17071	0.0405232194786022	0.0774205687852502	2.54886151549085	LOC102277758; LOC102282827
GO:0008395	steroid hydroxylase activity	molecular_function	2	893	15	17071	0.0405232194786022	0.0774205687852502	2.54886151549085	LOC102287765; LOC106701670
GO:0019369	arachidonic acid metabolic process	biological_process	2	893	15	17071	0.0405232194786022	0.0774205687852502	2.54886151549085	LOC102287765; LOC106701670
GO:0072332	intrinsic apoptotic signaling pathway by p53 class mediator	biological_process	2	893	15	17071	0.0405232194786022	0.0774205687852502	2.54886151549085	PERP; ZNF385B
GO:0005227	calcium activated cation channel activity	molecular_function	2	893	15	17071	0.0405232194786022	0.0774205687852502	2.54886151549085	PKD2L1; TRPM3
GO:0021510	spinal cord development	biological_process	2	893	15	17071	0.0405232194786022	0.0774205687852502	2.54886151549085	PLXDC1; ROBO2
GO:0048535	lymph node development	biological_process	2	893	15	17071	0.0405232194786022	0.0774205687852502	2.54886151549085	RORC; TOX
GO:0008203	cholesterol metabolic process	biological_process	5	893	49	17071	0.0415232274700495	0.0792907971709584	1.95065932307974	ERLIN2; LDLR; SQLE; STAR; VLDLR
GO:0030672	synaptic vesicle membrane	cellular_component	6	893	62	17071	0.0423663804909372	0.0807777056747549	1.8499801322111	AMPH; PRRT2; SV2A; SVOP; SYP; SYT5
GO:0000187	activation of MAPK activity	biological_process	6	893	62	17071	0.0423663804909372	0.0807777056747549	1.8499801322111	AVPI1; CHRNA7; FGF1; LPAR3; PDE6G; STK39
GO:0001649	osteoblast differentiation	biological_process	6	893	62	17071	0.0423663804909372	0.0807777056747549	1.8499801322111	GJA1; IGFBP5; LOC102287625; SPP1; TMEM119; TP53INP2
GO:0005783	endoplasmic reticulum	cellular_component	49	893	746	17071	0.0427647760508985	0.081495957606124	1.25563888330146	A1CF; ABCB6; ADAMTS9; AGPAT2; AIFM3; ATP10A; CHI3L1; CPT1C; DGAT2; DHCR24; DNASE1L3; DSE; ELOVL6; FAM57B; GJA1; GPAT3; HACD2; HADHB; HAP1; KCNA1; KIF1C; LOC102264457; LOC102272527; LOC102273949; LOC102276117; LOC102276167; LOC102282095; LOC102283568; LOC102286250; MAMDC2; MGST1; MSRB3; ORMDL3; P4HA1; P4HA3; PHEX; PHTF2; PKD2L1; POMGNT2; RNF128; RSAD2; SEC22B; SERPINH1; SQLE; STBD1; SV2A; TENM2; W…
GO:0009408	response to heat	biological_process	3	893	26	17071	0.0444384659979129	0.084428592123436	2.2057455422517	ALDOA; HSPA2; LRP11
GO:0016538	cyclin-dependent protein serine/threonine kinase regulator activity	molecular_function	3	893	26	17071	0.0444384659979129	0.084428592123436	2.2057455422517	CCNB1; CCND1; CCNF
GO:0005215	transporter activity	molecular_function	3	893	26	17071	0.0444384659979129	0.084428592123436	2.2057455422517	FLVCR1; LOC106701541; SLC25A13
GO:0015914	phospholipid transport	biological_process	3	893	26	17071	0.0444384659979129	0.084428592123436	2.2057455422517	LDLR; LOC102281973; LOC106700798
GO:0030837	negative regulation of actin filament polymerization	biological_process	3	893	26	17071	0.0444384659979129	0.084428592123436	2.2057455422517	LOC102268044; MYADM; PFN2
GO:0051482	positive regulation of cytosolic calcium ion concentration involved in phospholipase C-activating G protein-coupled signaling pathway	biological_process	3	893	26	17071	0.0444384659979129	0.084428592123436	2.2057455422517	LPAR3; LPAR6; OPRL1
GO:0042632	cholesterol homeostasis	biological_process	5	893	50	17071	0.045184603222757	0.0851787822496488	1.91164613661814	DGAT2; EPHX2; INSIG1; LDLR; LPL
GO:1904115	axon cytoplasm	cellular_component	5	893	50	17071	0.045184603222757	0.0851787822496488	1.91164613661814	DLG2; HAP1; KIF1C; MGARP; SYBU
GO:0030141	secretory granule	cellular_component	6	893	63	17071	0.0456041889296228	0.0851787822496488	1.82061536820775	CHGA; FSTL4; HILPDA; POMC; SCG2; SCG5
GO:0008017	microtubule binding	molecular_function	16	893	208	17071	0.0459237530076943	0.0851787822496488	1.4704970281678	CCDC69; CLASP1; EML2; FAM83D; FGF13; HOOK2; KIF1C; KIF23; KIF28P; KIF3C; MAPT; MX2; S100A9; SBDS; SKA1; SYBU
GO:0005905	clathrin-coated pit	cellular_component	4	893	38	17071	0.0465552784048312	0.0851787822496488	2.01225909117699	ACKR3; LDLR; LRP3; VLDLR
GO:0007268	chemical synaptic transmission	biological_process	13	893	163	17071	0.0468997182091663	0.0851787822496488	1.52462575313103	AMPH; CHRNA3; CHRNA7; DLG2; HAP1; KCNA1; KCNIP2; LOC102273202; LOC102277317; LOC102287774; LPAR3; SNCG; SYT5
GO:0047617	acyl-CoA hydrolase activity	molecular_function	2	893	16	17071	0.0479898055309695	0.0851787822496488	2.38955767077268	ACOT6; ACOT7
GO:0031018	endocrine pancreas development	biological_process	2	893	16	17071	0.0479898055309695	0.0851787822496488	2.38955767077268	ANXA1; GIPR
GO:0031640	killing of cells of other organism	biological_process	2	893	16	17071	0.0479898055309695	0.0851787822496488	2.38955767077268	CHGA; CXCL14
GO:0042629	mast cell granule	cellular_component	2	893	16	17071	0.0479898055309695	0.0851787822496488	2.38955767077268	CHGA; S100A13
GO:0005892	acetylcholine-gated channel complex	cellular_component	2	893	16	17071	0.0479898055309695	0.0851787822496488	2.38955767077268	CHRNA3; CHRNA7
GO:0022848	acetylcholine-gated cation-selective channel activity	molecular_function	2	893	16	17071	0.0479898055309695	0.0851787822496488	2.38955767077268	CHRNA3; CHRNA7
GO:0031116	positive regulation of microtubule polymerization	biological_process	2	893	16	17071	0.0479898055309695	0.0851787822496488	2.38955767077268	CLASP1; MAPT
GO:0007588	excretion	biological_process	2	893	16	17071	0.0479898055309695	0.0851787822496488	2.38955767077268	CLCN5; LOC102283815
GO:0005539	glycosaminoglycan binding	molecular_function	2	893	16	17071	0.0479898055309695	0.0851787822496488	2.38955767077268	CRISPLD2; SPOCK2
GO:0006071	glycerol metabolic process	biological_process	2	893	16	17071	0.0479898055309695	0.0851787822496488	2.38955767077268	DGAT2; GK
GO:0036158	outer dynein arm assembly	biological_process	2	893	16	17071	0.0479898055309695	0.0851787822496488	2.38955767077268	DNAI1; LRRC49
GO:0030206	chondroitin sulfate biosynthetic process	biological_process	2	893	16	17071	0.0479898055309695	0.0851787822496488	2.38955767077268	DSE; XYLT1
GO:0005104	fibroblast growth factor receptor binding	molecular_function	2	893	16	17071	0.0479898055309695	0.0851787822496488	2.38955767077268	FGF1; FLRT3
GO:0001836	release of cytochrome c from mitochondria	biological_process	2	893	16	17071	0.0479898055309695	0.0851787822496488	2.38955767077268	FZD9; LOC102279077
GO:0017022	myosin binding	molecular_function	2	893	16	17071	0.0479898055309695	0.0851787822496488	2.38955767077268	HAP1; LARP6
[truncated: 1,759 more rows]
