# Supplementary material for: Effect of Gender to Fat Deposition in Yaks Based on Transcriptomic and Metabolomics Analysis
Source: Front Cell Dev Biol. 2021 Aug 24;9:653188. doi: 10.3389/fcell.2021.653188 (PMC8421605; doi:10.3389/fcell.2021.653188)
Supplement: Supplementary file 5 [file Data_Sheet_5.XLS]

id	term	ListHits	ListTotal	PopHits	PopTotal	pval	padj	Enrichment_score	Gene
path:bom01040	Biosynthesis of unsaturated fatty acids	9	454	33	8736	4.09E-06	0.000582053	5.247897477	SCD; ACOT7; HACD2; LOC106700798; ELOVL6; LOC102278627; ACAA1; HSD17B12; LOC102281973
path:bom04115	p53 signaling pathway	15	454	83	8736	4.47E-06	0.000582053	3.477522424	GADD45G; GADD45B; CCNB1; PERP; SERPINE1; SESN2; LOC102268707; LOC102268992; IGF1; SESN1; CDK6; RRM2; CCND1; SERPINB5; RPRM
path:bom03320	PPAR signaling pathway	15	454	87	8736	8.45E-06	0.000582053	3.317636336	SCD; LOC106700798; PLIN5; ACOX2; GK; ACAA1; LPL; ME1; CPT1B; LOC102279866; CPT1C; SLC27A4; SLC27A6; LOC102283568; LOC102281973
path:bom00982	Drug metabolism - cytochrome P450	12	454	60	8736	9.31E-06	0.000582053	3.84845815	LOC102287938; GSTM3; LOC102282708; LOC102283655; MAOB; LOC102276661; LOC102276933; LOC102275918; FMO2; GSTA4; LOC102274807; MGST1
path:bom00062	Fatty acid elongation	8	454	29	8736	1.01E-05	0.000582053	5.308218138	ACOT7; HACD2; THEM4; HADHB; ELOVL6; HADH; LOC102278627; HSD17B12
path:bom00480	Glutathione metabolism	12	454	62	8736	1.36E-05	0.000655573	3.724314338	LOC102287938; GSTM3; LOC102282708; LOC102283655; PGD; LOC102276661; LOC102276933; GSTA4; LOC102274807; IDH1; MGST1; RRM2
path:bom00120	Primary bile acid biosynthesis	6	454	20	8736	4.19E-05	0.001731876	5.772687225	AMACR; LOC102276071; LOC102270768; LOC106700798; ACOX2; LOC102281973
path:bom04512	ECM-receptor interaction	14	454	92	8736	7.03E-05	0.002540044	2.928174679	COL4A4; LAMC2; SV2A; SDC1; SPP1; COMP; THBS3; THBS2; COL4A2; COL4A1; LOC102277745; FN1; COL4A5; COL4A6
path:bom04152	AMPK signaling pathway	17	454	128	8736	0.000102439	0.003289429	2.55561674	SCD; SREBF1; LEP; PIK3R3; PFKFB1; ADIPOR2; IGF1; CFTR; ADRA1A; HNF4A; CPT1B; LOC102284536; CPT1C; PPP2R2B; CCND1; PFKFB4; LOC102266351
path:bom05222	Small cell lung cancer	14	454	99	8736	0.000165394	0.004779884	2.721132025	GADD45G; GADD45B; COL4A4; LAMC2; PIK3R3; E2F3; COL4A2; COL4A1; CDK6; CKS2; CCND1; FN1; COL4A5; COL4A6
path:bom05218	Melanoma	11	454	73	8736	0.000341211	0.008964556	2.899523264	GADD45G; GADD45B; PIK3R3; FGF10; CDH1; E2F3; IGF1; MET; FGF1; CDK6; CCND1
path:bom00051	Fructose and mannose metabolism	7	454	36	8736	0.000417046	0.009287443	3.741556535	PFKFB1; ALDOA; TIGAR; SORD; LOC102284536; HK2; PFKFB4
path:bom00983	Drug metabolism - other enzymes	11	454	75	8736	0.000441211	0.009287443	2.822202643	LOC102287938; UPP1; GSTM3; LOC102282708; LOC102283655; LOC102276661; LOC102276933; GSTA4; LOC102274807; MGST1; RRM2
path:bom04510	Focal adhesion	22	454	207	8736	0.000449911	0.009287443	2.045074379	PAK7; PAK6; COL4A4; MYLK3; LAMC2; PIK3R3; SPP1; COMP; IGF1; THBS3; MET; TLN1; THBS2; PAK3; COL4A2; COL4A1; CCND1; LOC102277745; FN1; VEGFC; COL4A5; COL4A6
path:bom05204	Chemical carcinogenesis	11	454	76	8736	0.00049983	0.009630055	2.785068398	LOC102287938; GSTM3; LOC102282708; LOC102283655; CHRNA7; LOC102276661; LOC102276933; GSTA4; LOC102274807; LOC102279786; MGST1
path:bom04146	Peroxisome	12	454	89	8736	0.000639457	0.011550185	2.594466168	AMACR; ABCD2; PIPOX; DDO; LOC106700798; ACOX2; SLC25A17; ACAA1; EPHX2; LOC102270224; IDH1; LOC102281973
path:bom02010	ABC transporters	11	454	79	8736	0.000716427	0.012179258	2.679306307	LOC102273949; ABCD2; ABCB6; ABCA7; ABCG1; ABCA4; ABCG2; CFTR; ABCA13; LOC102282609; LOC102266351
path:bom05144	Malaria	9	454	59	8736	0.000822788	0.012515037	2.935264691	LOC102268919; SDC1; COMP; THBS3; MET; THBS2; LOC102279228; LOC102277745; LOC102278214
path:bom04923	Regulation of lipolysis in adipocytes	9	454	59	8736	0.000822788	0.012515037	2.935264691	ABHD5; ADCY5; PIK3R3; ADCY8; ADRB1; PRKG2; ADCY2; LOC102272527; PTGER3
path:bom05230	Central carbon metabolism in cancer	10	454	70	8736	0.000885654	0.012797693	2.748898678	SLC7A5; PIK3R3; LOC102268981; TIGAR; MET; LOC102274962; FLT3; HK2; NTRK3; LOC102269074
path:bom01524	Platinum drug resistance	11	454	82	8736	0.001006564	0.013852232	2.581282905	LOC102287938; REV3L; GSTM3; LOC102282708; LOC102283655; PIK3R3; LOC102276661; LOC102276933; GSTA4; LOC102274807; MGST1
path:bom04360	Axon guidance	19	454	185	8736	0.001462563	0.019212766	1.976235266	PAK7; EPHA1; PAK6; SEMA3C; SEMA3E; CFL2; SEMA3B; SEMA6D; LRRC4C; PIK3R3; TRPC6; EFNA4; SLIT1; MET; PTPN11; ROBO2; PAK3; UNC5A; PLXNB3
path:bom00980	Metabolism of xenobiotics by cytochrome P450	9	454	64	8736	0.001572843	0.019763117	2.705947137	LOC102287938; GSTM3; LOC102282708; LOC102283655; LOC102276661; LOC102276933; GSTA4; LOC102274807; MGST1
path:bom05225	Hepatocellular carcinoma	18	454	175	8736	0.001812345	0.02182366	1.979207048	GADD45G; LOC102287938; GADD45B; GSTM3; LOC102282708; LOC102283655; FZD9; PIK3R3; E2F3; MET; LOC102276661; LOC102276933; GSTA4; CDK6; LOC102274807; MGST1; DPF1; CCND1
path:bom00280	Valine, leucine and isoleucine degradation	8	454	55	8736	0.001919597	0.02190313	2.798878654	MCCC1; ALDH6A1; ACADSB; BCAT2; HADHB; HADH; ACAT2; ACAA1
path:bom00071	Fatty acid degradation	7	454	45	8736	0.001970524	0.02190313	2.993245228	ACADSB; HADHB; HADH; ACAT2; ACAA1; CPT1B; CPT1C
path:bom04080	Neuroactive ligand-receptor interaction	30	454	350	8736	0.002456338	0.026291913	1.649339207	NMB; LOC102277241; CHRNA3; TAAR1; GRPR; GRIA3; P2RY2; LEP; CHRNA7; POMC; ADRA1B; ADM; ADRB1; GIPR; PTGIR; TAC3; ADRA1A; LOC102279586; P2RX6; LPAR6; CYSLTR2; LPAR3; DRD2; GPR156; AGT; GRIN3A; OPRL1; LOC102287774; EDN3; PTGER3
path:bom05200	Pathways in cancer	43	454	552	8736	0.002764592	0.028534538	1.498946562	GADD45G; HEYL; LOC102287938; CSF2RB; GADD45B; COL4A4; GSTM3; LOC102282708; LOC102283655; FZD9; LAMC2; ADCY5; PTCH2; PIK3R3; FGF10; CDH1; IL12RB1; E2F3; IGF1; MET; ADCY8; LOC102276661; LOC102276933; FLT3; FGF1; GSTA4; LPAR6; COL4A2; COL4A1; LPAR3; ADCY2; CDK6; LOC102274807; AGT; CKS2; MGST1; CCND1; FN1; VEGFC; COL4A5; COL4A6; IL13RA1; PTGER3
path:bom04151	PI3K-Akt signaling pathway	31	454	374	8736	0.003604305	0.03591876	1.594949233	ANGPT4; COL4A4; NGFR; YWHAG; LAMC2; PIK3R3; FGF10; THEM4; SPP1; COMP; IGF1; EFNA4; THBS3; MYB; MET; EIF4B; FLT3; THBS2; FGF1; LPAR6; COL4A2; COL4A1; LPAR3; CDK6; PPP2R2B; CCND1; LOC102277745; FN1; VEGFC; COL4A5; COL4A6
path:bom04933	AGE-RAGE signaling pathway in diabetic complications	12	454	109	8736	0.00414424	0.039922847	2.11841733	COL4A4; SERPINE1; PIK3R3; COL4A2; COL4A1; AGT; CCND1; FN1; VEGFC; COL4A5; COL4A6; LOC102278214
path:bom00620	Pyruvate metabolism	6	454	41	8736	0.004722401	0.044024968	2.815944988	ACAT2; ACSS2; LOC102274962; ME1; LOC102279866; ACYP2
path:bom03010	Ribosome	21	454	235	8736	0.005287533	0.047753033	1.719523854	LOC106700898; LOC102272228; LOC102277072; RPS20; LOC102271316; LOC106700663; LOC102267290; RPS21; FAU; RPS29; RPLP2; LOC102275806; RPL9; LOC102286197; LOC102268267; RPS14; LOC102278084; LOC102275763; LOC102275391; RPS27; LOC102282720
path:bom04015	Rap1 signaling pathway	20	454	225	8736	0.006575179	0.056790319	1.710425844	ITGAM; ANGPT4; NGFR; SKAP1; ADCY5; PIK3R3; FGF10; CDH1; IGF1; EFNA4; MET; ADCY8; TLN1; FGF1; LPAR3; DRD2; ADCY2; PFN2; MRAS; VEGFC
path:bom04020	Calcium signaling pathway	19	454	211	8736	0.006681214	0.056790319	1.732718124	SLC25A5; GRPR; MYLK3; CHRNA7; ADRA1B; ADCY8; ADRB1; ADRA1A; P2RX6; CASQ1; ITPKA; CYSLTR2; LOC106701278; ADCY2; PHKA2; CAMK1; PLN; LOC102287774; PTGER3
path:bom04145	Phagosome	16	454	172	8736	0.007977408	0.0658706	1.789980535	ITGAM; NCF4; LOC102275017; ATP6V1C2; NCF2; SEC22B; PLA2R1; TFRC; COMP; THBS3; TUBB4A; LOC102268170; THBS2; LOC102281754; C1R; LOC102277745
path:bom00330	Arginine and proline metabolism	6	454	46	8736	0.008997976	0.07223375	2.509864011	GATM; MAOB; OAT; P4HA3; PRODH; P4HA1
path:bom00640	Propanoate metabolism	5	454	36	8736	0.009828006	0.076764697	2.672540382	ECHDC1; ALDH6A1; ACAT2; ACSS2; LOC102274962
path:bom04913	Ovarian steroidogenesis	6	454	47	8736	0.010113251	0.076913937	2.456462649	LDLR; ADCY5; IGF1; ADCY8; ADCY2; STAR
path:bom00920	Sulfur metabolism	2	454	10	8736	0.012722252	0.094275149	3.84845815	TST; PAPSS2
path:bom04213	Longevity regulating pathway - multiple species	7	454	61	8736	0.013063736	0.094385492	2.208131725	ADCY5; PIK3R3; HSPA2; IGF1; ADCY8; CRYAB; ADCY2
path:bom00100	Steroid biosynthesis	3	454	19	8736	0.014966064	0.103740854	3.038256434	LIPA; DHCR24; SQLE
path:bom00290	Valine, leucine and isoleucine biosynthesis	1	454	4	8736	0.015076526	0.103740854	4.810572687	BCAT2
path:bom00650	Butanoate metabolism	4	454	30	8736	0.018002849	0.120995893	2.565638767	ACSM1; HADH; BDH1; ACAT2
path:bom04927	Cortisol synthesis and secretion	7	454	65	8736	0.018715789	0.122928708	2.072246696	LDLR; ADCY5; POMC; ADCY8; ADCY2; STAR; AGT
path:bom00512	Mucin type O-glycan biosynthesis	4	454	31	8736	0.020575729	0.129269252	2.482876226	GCNT4; B3GNT6; GALNT15; GALNT16
path:bom00030	Pentose phosphate pathway	4	454	31	8736	0.020575729	0.129269252	2.482876226	PGD; ALDOA; TKTL2; RPIA
path:bom00900	Terpenoid backbone biosynthesis	3	454	21	8736	0.021294848	0.130436614	2.748898678	PCYOX1; ACAT2; FNTB
path:bom04024	cAMP signaling pathway	20	454	252	8736	0.021739561	0.130436614	1.527165932	RRAS2; GRIA3; ADCY5; PIK3R3; POMC; CFTR; ADCY8; ADRB1; GIPR; PDE10A; LOC102278645; DRD2; ADCY2; PLN; GRIN3A; LOC102282609; LOC102266351; SUCNR1; EDN3; PTGER3
path:bom05146	Amoebiasis	9	454	93	8736	0.022115551	0.130436614	1.862157169	ITGAM; COL4A4; LAMC2; PIK3R3; COL4A2; COL4A1; FN1; COL4A5; COL4A6
path:bom05214	Glioma	8	454	81	8736	0.024102709	0.137520022	1.90047316	GADD45G; GADD45B; PIK3R3; E2F3; IGF1; CDK6; CAMK1; CCND1
path:bom00524	Neomycin, kanamycin and gentamicin biosynthesis	1	454	5	8736	0.024268239	0.137520022	3.84845815	HK2
path:bom05418	Fluid shear stress and atherosclerosis	13	454	151	8736	0.025168978	0.139881435	1.656621058	LOC102287938; GSTM3; LOC102282708; LOC102283655; NCF2; PIK3R3; SDC1; LOC102276661; LOC102276933; GSTA4; LOC102274807; MGST1; LOC102278214
path:bom05416	Viral myocarditis	8	454	82	8736	0.025880413	0.141121497	1.877296658	CXADR; LOC102268170; PRF1; LOC102272783; LOC102277050; LOC102281754; CCND1; LOC102278214
path:bom00072	Synthesis and degradation of ketone bodies	2	454	13	8736	0.027002761	0.144514775	2.960352423	BDH1; ACAT2
path:bom04977	Vitamin digestion and absorption	3	454	23	8736	0.029042455	0.1526049	2.509864011	SLC52A3; SLC19A3; LRAT
path:bom04976	Bile secretion	9	454	99	8736	0.032462749	0.167530973	1.749299159	LDLR; ADCY5; SLC4A4; ABCG2; CFTR; ADCY8; ADCY2; LOC102282609; LOC102266351
path:bom05414	Dilated cardiomyopathy (DCM)	9	454	100	8736	0.034470291	0.174770423	1.731806167	CACNA2D3; ADCY5; IGF1; ADCY8; ADRB1; ADCY2; AGT; TTN; PLN
path:bom00440	Phosphonate and phosphinate metabolism	1	454	6	8736	0.035163067	0.175209078	3.207048458	CHPT1
path:bom00260	Glycine, serine and threonine metabolism	5	454	48	8736	0.036820837	0.177353701	2.004405286	PIPOX; GATM; MAOB; PSAT1; GCAT
path:bom00380	Tryptophan metabolism	5	454	48	8736	0.036820837	0.177353701	2.004405286	MAOB; AADAT; HADH; ACMSD; ACAT2
path:bom04979	Cholesterol metabolism	5	454	49	8736	0.040194821	0.187359732	1.963499056	LDLR; LIPA; APOE; LPL; STAR
path:bom05030	Cocaine addiction	5	454	49	8736	0.040194821	0.187359732	1.963499056	MAOB; ADCY5; TH; DRD2; GRIN3A
path:bom04211	Longevity regulating pathway	8	454	89	8736	0.040979962	0.187987446	1.729644112	ADCY5; PIK3R3; ADIPOR2; SESN2; IGF1; ADCY8; ADCY2; SESN1
path:bom05220	Chronic myeloid leukemia	7	454	78	8736	0.048765596	0.218233013	1.726872247	GADD45G; GADD45B; PIK3R3; E2F3; PTPN11; CDK6; CCND1
path:bom05033	Nicotine addiction	4	454	39	8736	0.049825826	0.218233013	1.973568282	GRIA3; CHRNA7; SLC32A1; GRIN3A
path:bom05224	Breast cancer	12	454	151	8736	0.050304738	0.218233013	1.529188669	GADD45G; HEYL; GADD45B; FZD9; PIK3R3; FGF10; TNFSF11; E2F3; IGF1; FGF1; CDK6; CCND1
path:bom04914	Progesterone-mediated oocyte maturation	8	454	93	8736	0.051848923	0.218233013	1.655250817	AURKA; CCNB1; RPS6KA6; ADCY5; PIK3R3; IGF1; ADCY8; ADCY2
path:bom04971	Gastric acid secretion	7	454	79	8736	0.051915377	0.218233013	1.705013104	MYLK3; ADCY5; CFTR; ADCY8; ADCY2; ATP4A; LOC102266351
path:bom04974	Protein digestion and absorption	10	454	122	8736	0.052104076	0.218233013	1.577236947	COL4A4; COL22A1; COL13A1; COL4A2; COL4A1; XPNPEP2; COL7A1; COL4A5; COL4A6; COL5A3
path:bom04540	Gap junction	8	454	94	8736	0.05483507	0.226390505	1.637641766	GJA1; ADCY5; ADCY8; ADRB1; TUBB4A; PRKG2; DRD2; ADCY2
path:bom00561	Glycerolipid metabolism	6	454	67	8736	0.05808101	0.233002764	1.723190216	AGPAT2; GK; LPL; DGAT2; LPIN1; GPAT3
path:bom04750	Inflammatory mediator regulation of TRP channels	9	454	110	8736	0.059445226	0.233002764	1.574369243	ADCY5; P2RY2; PIK3R3; IGF1; ADCY8; ADCY2; ALOX12; TRPA1; LOC102279786
path:bom05216	Thyroid cancer	4	454	41	8736	0.059670174	0.233002764	1.877296658	GADD45G; GADD45B; CDH1; CCND1
path:bom04270	Vascular smooth muscle contraction	11	454	140	8736	0.06008762	0.233002764	1.511894273	MYLK3; KCNMB2; ADCY5; ADRA1B; ADM; ADCY8; PTGIR; ADRA1A; ADCY2; AGT; EDN3
path:bom04218	Cellular senescence	13	454	171	8736	0.061183684	0.233002764	1.462864209	GADD45G; SLC25A5; RRAS2; GADD45B; CCNB1; SERPINE1; PIK3R3; E2F3; LOC102268170; CDK6; LOC102281754; CCND1; MRAS
path:bom00750	Vitamin B6 metabolism	1	454	8	8736	0.061274083	0.233002764	2.405286344	PSAT1
path:bom00770	Pantothenate and CoA biosynthesis	2	454	18	8736	0.06365349	0.238907256	2.138032305	LOC102269960; BCAT2
path:bom05223	Non-small cell lung cancer	6	454	69	8736	0.06606696	0.241687993	1.673242674	GADD45G; GADD45B; PIK3R3; E2F3; CDK6; CCND1
path:bom04920	Adipocytokine signaling pathway	6	454	69	8736	0.06606696	0.241687993	1.673242674	LEP; ADIPOR2; POMC; PTPN11; CPT1B; CPT1C
path:bom00532	Glycosaminoglycan biosynthesis - chondroitin sulfate / dermatan sulfate	2	454	19	8736	0.072782383	0.262926358	2.025504289	XYLT1; DSE
path:bom00140	Steroid hormone biosynthesis	5	454	57	8736	0.074138017	0.264517123	1.687920241	LOC102276071; LOC102278627; HSD17B12; LOC102279786; LOC102287765
path:bom04122	Sulfur relay system	1	454	9	8736	0.07613569	0.268331882	2.138032305	TST
path:bom04371	Apelin signaling pathway	11	454	146	8736	0.077200534	0.26880668	1.449761632	RRAS2; MYLK3; SERPINE1; ADCY5; CDH1; SPP1; ADCY8; ADCY2; CCND1; MRAS; LOC102276167
path:bom04925	Aldosterone synthesis and secretion	8	454	101	8736	0.078850362	0.269378313	1.524141841	LDLR; ADCY5; POMC; ADCY8; ADCY2; STAR; AGT; CAMK1
path:bom05211	Renal cell carcinoma	6	454	72	8736	0.079228916	0.269378313	1.603524229	PAK7; PAK6; PIK3R3; MET; PTPN11; PAK3
path:bom04072	Phospholipase D signaling pathway	11	454	147	8736	0.080326133	0.269933167	1.439899308	RRAS2; AGPAT2; ADCY5; PIK3R3; ADCY8; PTPN11; LPAR6; LPAR3; ADCY2; AGT; MRAS
path:bom04926	Relaxin signaling pathway	10	454	134	8736	0.088672221	0.294554849	1.435991847	COL4A4; ADCY5; PIK3R3; ADCY8; COL4A2; COL4A1; ADCY2; VEGFC; COL4A5; COL4A6
path:bom04060	Cytokine-cytokine receptor interaction	20	454	296	8736	0.09048317	0.297154955	1.30015478	TNFRSF12A; IL31RA; CSF2RB; IL17D; TNFRSF19; NGFR; CXCL14; LEP; IL34; TNFSF13; TNFSF11; CRLF2; IL12RB1; IL20RA; LOC102287625; TNFSF15; AMHR2; ACKR3; CLCF1; IL13RA1
path:bom00670	One carbon pool by folate	2	454	21	8736	0.092651142	0.29791075	1.832599119	MTHFD1L; MTHFD1
path:bom05212	Pancreatic cancer	6	454	75	8736	0.093805807	0.29791075	1.53938326	GADD45G; GADD45B; PIK3R3; E2F3; CDK6; CCND1
path:bom00562	Inositol phosphate metabolism	6	454	75	8736	0.093805807	0.29791075	1.53938326	MTMR7; PLCH2; IMPA2; ALDH6A1; ITPKA; INPP5J
path:bom05213	Endometrial cancer	5	454	61	8736	0.095781705	0.300879487	1.577236947	GADD45G; GADD45B; PIK3R3; CDH1; CCND1
path:bom05202	Transcriptional misregulation in cancer	13	454	186	8736	0.104241255	0.321370489	1.344891289	GADD45G; ITGAM; GADD45B; GRIA3; TSPAN7; NGFR; SIX4; WT1; IGF1; MET; BCL6; FLT3; SLC45A3
path:bom04014	Ras signaling pathway	17	454	252	8736	0.105760544	0.321370489	1.298091043	PAK7; RRAS2; ANGPT4; PAK6; NGFR; PIK3R3; FGF10; IGF1; EFNA4; MET; PTPN11; FLT3; PAK3; FGF1; MRAS; LOC102272527; VEGFC
path:bom00830	Retinol metabolism	5	454	63	8736	0.107740595	0.321370489	1.527165932	ALDH1A1; LOC102272258; LRAT; LOC102279786; RDH10
path:bom00130	Ubiquinone and other terpenoid-quinone biosynthesis	1	454	11	8736	0.108691458	0.321370489	1.749299159	LOC102276117
path:bom04610	Complement and coagulation cascades	7	454	93	8736	0.109717236	0.321370489	1.448344465	ITGAM; C7; LOC102275017; SERPINE1; CFB; PLAUR; C1R
path:bom04924	Renin secretion	6	454	78	8736	0.109774105	0.321370489	1.480176211	ADCY5; REN; ADRB1; PRKG2; AGT; EDN3
path:bom05205	Proteoglycans in cancer	14	454	204	8736	0.110088853	0.321370489	1.320549365	RRAS2; FZD9; PIK3R3; SDC1; PLAUR; IGF1; MET; TFAP4; PTPN11; EIF4B; TWIST2; CCND1; MRAS; FN1
path:bom05226	Gastric cancer	11	454	156	8736	0.112018348	0.32217202	1.356828194	GADD45G; GADD45B; FZD9; PIK3R3; FGF10; CDH17; CDH1; E2F3; MET; FGF1; CCND1
path:bom00515	Mannose type O-glycan biosynthesis	2	454	23	8736	0.114478734	0.32217202	1.673242674	POMGNT2; B3GAT2
path:bom00360	Phenylalanine metabolism	2	454	23	8736	0.114478734	0.32217202	1.673242674	MAOB; LOC102270337
path:bom01522	Endocrine resistance	7	454	94	8736	0.114822554	0.32217202	1.432936545	ADCY5; PIK3R3; E2F3; IGF1; ADCY8; ADCY2; CCND1
path:bom04931	Insulin resistance	8	454	110	8736	0.117835323	0.324257912	1.399439327	RPS6KA6; SREBF1; PIK3R3; PTPN11; CPT1B; AGT; SLC27A4; SLC27A6
path:bom04261	Adrenergic signaling in cardiomyocytes	11	454	158	8736	0.119928582	0.324257912	1.339653153	CACNA2D3; ADCY5; SCN4B; ADRA1B; ADCY8; ADRB1; ADRA1A; ADCY2; AGT; PPP2R2B; PLN
path:bom04934	Cushing syndrome	11	454	158	8736	0.119928582	0.324257912	1.339653153	LDLR; FZD9; ADCY5; POMC; E2F3; ADCY8; ADCY2; STAR; CDK6; AGT; CCND1
path:bom04970	Salivary secretion	7	454	95	8736	0.120053967	0.324257912	1.417853003	ADCY5; ADRA1B; ADCY8; ADRB1; ADRA1A; PRKG2; ADCY2
path:bom00230	Purine metabolism	10	454	143	8736	0.124360744	0.329552164	1.345614738	PDE6C; ADCY5; NUDT5; ADCY8; AK8; PDE10A; ADCY2; PDE6G; PAPSS2; RRM2
path:bom00340	Histidine metabolism	2	454	24	8736	0.126052155	0.329552164	1.603524229	MAOB; HDC
path:bom04022	cGMP-PKG signaling pathway	12	454	176	8736	0.127054286	0.329552164	1.311974369	SLC25A5; MYLK3; KCNMB2; ADCY5; ADRA1B; TRPC6; ADCY8; ADRB1; ADRA1A; PRKG2; ADCY2; PLN
path:bom05100	Bacterial invasion of epithelial cells	6	454	81	8736	0.127091394	0.329552164	1.42535487	SEPT8; SEPT1; PIK3R3; CDH1; MET; FN1
path:bom04066	HIF-1 signaling pathway	8	454	112	8736	0.127715718	0.329552164	1.374449339	ANGPT4; SERPINE1; PIK3R3; ALDOA; TFRC; IGF1; LOC102274962; HK2
path:bom05165	Human papillomavirus infection	22	454	345	8736	0.13040924	0.333524517	1.227044627	HEYL; COL4A4; ATP6V1C2; FZD9; LAMC2; PIK3R3; DLG2; SPP1; COMP; THBS3; LOC102268170; THBS2; COL4A2; COL4A1; CDK6; PPP2R2B; LOC102281754; CCND1; LOC102277745; FN1; COL4A5; COL4A6
path:bom00270	Cysteine and methionine metabolism	4	454	52	8736	0.1316004	0.333618557	1.480176211	TST; PSAT1; BCAT2; LOC102274962
path:bom04917	Prolactin signaling pathway	6	454	82	8736	0.133153726	0.334621102	1.407972494	SOCS2; ELF5; PIK3R3; TNFSF11; TH; CCND1
path:bom04110	Cell cycle	9	454	130	8736	0.138338108	0.344652699	1.33215859	GADD45G; GADD45B; BUB1B; CCNB1; MCM4; YWHAG; E2F3; CDK6; CCND1
path:bom05143	African trypanosomiasis	3	454	39	8736	0.142465756	0.348920369	1.480176211	LOC102268919; LOC102279228; LOC102278214
path:bom00350	Tyrosine metabolism	3	454	39	8736	0.142465756	0.348920369	1.480176211	FAH; MAOB; TH
path:bom04614	Renin-angiotensin system	2	454	26	8736	0.150363375	0.365168196	1.480176211	REN; AGT
path:bom01523	Antifolate resistance	4	454	55	8736	0.155951603	0.373717994	1.399439327	LOC102276827; ABCG2; ALOX12; LOC102282609
path:bom04630	Jak-STAT signaling pathway	12	454	183	8736	0.156470164	0.373717994	1.261789557	CSF2RB; IL17D; SOCS2; LEP; PIK3R3; CRLF2; IL12RB1; IL20RA; PTPN11; FHL1; CCND1; IL13RA1
path:bom04810	Regulation of actin cytoskeleton	14	454	218	8736	0.162529267	0.383074779	1.235743443	PAK7; ITGAM; RRAS2; PAK6; CFL2; MYLK3; PIK3R3; FGF10; PAK3; FGF1; PFN2; SCIN; MRAS; FN1
path:bom04966	Collecting duct acid secretion	2	454	27	8736	0.163038747	0.383074779	1.42535487	ATP6V1C2; ATP4A
path:bom05031	Amphetamine addiction	5	454	72	8736	0.170172071	0.396610713	1.336270191	GRIA3; MAOB; ADCY5; TH; GRIN3A
path:bom00564	Glycerophospholipid metabolism	7	454	104	8736	0.172523593	0.398874546	1.295154185	AGPAT2; ETNPPL; PLA2G15; CHPT1; LPIN1; GPAT3; LOC102272527
path:bom05219	Bladder cancer	3	454	43	8736	0.182924026	0.419563837	1.342485401	CDH1; E2F3; CCND1
path:bom04918	Thyroid hormone synthesis	5	454	74	8736	0.18575727	0.422707487	1.30015478	ADCY5; ADCY8; ADCY2; ASGR1; ASGR2
path:bom04727	GABAergic synapse	6	454	91	8736	0.193677077	0.437286526	1.268722467	ADCY5; SLC32A1; HAP1; ADCY8; ADCY2; LOC102276167
path:bom04150	mTOR signaling pathway	10	454	158	8736	0.198773252	0.44531372	1.217866503	SLC7A5; RPS6KA6; ATP6V1C2; FZD9; PIK3R3; SESN2; IGF1; EIF4B; GRB10; LOC102264736
path:bom04611	Platelet activation	8	454	125	8736	0.201769337	0.44756599	1.231506608	MYLK3; ADCY5; PIK3R3; ADCY8; TLN1; PTGIR; PRKG2; ADCY2
path:bom04010	MAPK signaling pathway	18	454	297	8736	0.203699788	0.44756599	1.166199439	GADD45G; RRAS2; CACNA2D3; ANGPT4; GADD45B; NGFR; RPS6KA6; FGF10; HSPA2; IGF1; EFNA4; MET; FLT3; FGF1; MAPT; DUSP10; MRAS; VEGFC
path:bom04930	Type II diabetes mellitus	3	454	45	8736	0.204424604	0.44756599	1.282819383	SOCS2; PIK3R3; HK2
path:bom00310	Lysine degradation	4	454	61	8736	0.209515254	0.453175372	1.261789557	PIPOX; AADAT; HADH; ACAT2
path:bom05150	Staphylococcus aureus infection	5	454	77	8736	0.210122837	0.453175372	1.249499399	ITGAM; LOC102275017; CFB; C1R; LOC102278214
path:bom05160	Hepatitis C	10	454	161	8736	0.215643984	0.459499839	1.195173338	LDLR; CLDN15; YWHAG; PIK3R3; E2F3; RSAD2; LOC102283231; CDK6; PPP2R2B; CCND1
path:bom00592	alpha-Linolenic acid metabolism	2	454	31	8736	0.21648804	0.459499839	1.241438113	ACAA1; LOC102272527
path:bom00910	Nitrogen metabolism	1	454	17	8736	0.220164177	0.459499839	1.131899456	CA9
path:bom00604	Glycosphingolipid biosynthesis - ganglio series	1	454	17	8736	0.220164177	0.459499839	1.131899456	ST8SIA5
path:bom04722	Neurotrophin signaling pathway	8	454	128	8736	0.221005113	0.459499839	1.202643172	NGFR; RPS6KA6; PIK3R3; LOC102268981; PTPN11; IRAK2; NTRK3; LOC102269074
path:bom00590	Arachidonic acid metabolism	5	454	79	8736	0.226958051	0.468506262	1.217866503	EPHX2; LOC102286314; ALOX12; LOC102279786; LOC102272527
path:bom04710	Circadian rhythm	2	454	32	8736	0.230388718	0.472215174	1.202643172	RORC; BHLHE40
path:bom04922	Glucagon signaling pathway	7	454	113	8736	0.233471615	0.475164061	1.192000312	PFKFB1; LOC102274962; CPT1B; LOC102284536; CPT1C; ADCY2; PHKA2
path:bom00730	Thiamine metabolism	1	454	18	8736	0.239728013	0.480165936	1.069016153	AK8
path:bom04068	FoxO signaling pathway	8	454	131	8736	0.240913705	0.480165936	1.175101725	GADD45G; GADD45B; CCNB1; PIK3R3; IGF1; BCL6; CCND1; LOC102276167
path:bom04114	Oocyte meiosis	8	454	131	8736	0.240913705	0.480165936	1.175101725	AURKA; CCNB1; RPS6KA6; YWHAG; ADCY5; IGF1; ADCY8; ADCY2
path:bom00630	Glyoxylate and dicarboxylate metabolism	2	454	33	8736	0.244447823	0.483872746	1.166199439	ACAT2; ACSS2
path:bom04972	Pancreatic secretion	6	454	99	8736	0.254995282	0.501317255	1.166199439	ADCY5; SLC4A4; CFTR; ADCY8; ADCY2; LOC102266351
path:bom05217	Basal cell carcinoma	4	454	66	8736	0.258016688	0.503070786	1.166199439	GADD45G; GADD45B; FZD9; PTCH2
path:bom00450	Selenocompound metabolism	1	454	19	8736	0.259368675	0.503070786	1.012752145	PAPSS2
path:bom01521	EGFR tyrosine kinase inhibitor resistance	5	454	83	8736	0.261832068	0.504463118	1.159174141	AXL; PIK3R3; IGF1; MET; NRG2
path:bom05221	Acute myeloid leukemia	4	454	67	8736	0.268032238	0.5090299	1.148793478	ITGAM; PIK3R3; FLT3; CCND1
path:bom05164	Influenza A	10	454	170	8736	0.269486418	0.5090299	1.131899456	TPSB2; LOC102276593; SLC25A5; KPNA2; PIK3R3; RSAD2; LOC102283231; CDK6; LOC102278214; LOC102283192
path:bom04514	Cell adhesion molecules (CAMs)	10	454	170	8736	0.269486418	0.5090299	1.131899456	ITGAM; CLDN15; LRRC4C; SDC1; CDH1; CNTN2; LOC102268170; VCAN; LOC102281754; LOC102278214
path:bom04130	SNARE interactions in vesicular transport	2	454	35	8736	0.272934472	0.51219521	1.099559471	SEC22B; VAMP1
path:bom04137	Mitophagy - animal	4	454	68	8736	0.278132017	0.518581631	1.131899456	RRAS2; OPTN; MRAS; LOC102276167
path:bom04215	Apoptosis - multiple species	2	454	36	8736	0.287311048	0.531698776	1.069016153	NGFR; SEPT4
path:bom04061	Viral protein interaction with cytokine and cytokine receptor	5	454	86	8736	0.28884674	0.531698776	1.118737834	CXCL14; IL34; IL20RA; LOC102287625; ACKR3
path:bom05332	Graft-versus-host disease	3	454	53	8736	0.296187369	0.541760441	1.089186269	LOC102268170; PRF1; LOC102281754
path:bom04670	Leukocyte transendothelial migration	7	454	122	8736	0.300683064	0.546524564	1.104065863	ITGAM; NCF4; CLDN15; NCF2; PIK3R3; PTPN11; LOC102278214
path:bom04070	Phosphatidylinositol signaling system	6	454	105	8736	0.30426091	0.547980855	1.099559471	MTMR7; IMPA2; PPIP5K1; PIK3R3; ITPKA; INPP5J
path:bom04390	Hippo signaling pathway	9	454	158	8736	0.306142002	0.547980855	1.096079853	SERPINE1; YWHAG; FZD9; DLG2; CDH1; FGF1; PPP2R2B; TEAD4; CCND1
path:bom04012	ErbB signaling pathway	5	454	88	8736	0.307172659	0.547980855	1.093311974	PAK7; PAK6; PIK3R3; NRG2; PAK3
path:bom05206	MicroRNAs in cancer	9	454	159	8736	0.312974976	0.554906553	1.089186269	PIK3R3; E2F3; MET; CDK6; CCND1; SLC45A3; KIF23; BCL2L2; SERPINB5
path:bom03030	DNA replication	2	454	38	8736	0.316211053	0.557112696	1.012752145	MCM4; POLA2
path:bom04964	Proximal tubule bicarbonate reclamation	1	454	22	8736	0.318174733	0.557112696	0.874649579	SLC4A4
path:bom05330	Allograft rejection	3	454	55	8736	0.320002448	0.557112696	1.049579495	LOC102268170; PRF1; LOC102281754
path:bom00010	Glycolysis / Gluconeogenesis	4	454	73	8736	0.329587445	0.562172707	1.054372096	ALDOA; ACSS2; LOC102274962; HK2
path:bom00250	Alanine, aspartate and glutamate metabolism	2	454	39	8736	0.330689828	0.562172707	0.986784141	RIMKLA; DDO
path:bom04960	Aldosterone-regulated sodium reabsorption	2	454	39	8736	0.330689828	0.562172707	0.986784141	PIK3R3; IGF1
path:bom00591	Linoleic acid metabolism	2	454	39	8736	0.330689828	0.562172707	0.986784141	LOC102279786; LOC102272527
path:bom05134	Legionellosis	3	454	57	8736	0.343954586	0.581303364	1.012752145	ITGAM; SEC22B; HSPA2
path:bom05032	Morphine addiction	5	454	94	8736	0.363130787	0.610144171	1.023526104	ADCY5; SLC32A1; ADCY8; PDE10A; ADCY2
path:bom04530	Tight junction	10	454	185	8736	0.366889578	0.612896462	1.040123824	CLDN15; DLG2; CGN; SYNPO; CFTR; PPP2R2B; LOC102283722; LOC102276325; CCND1; LOC102266351
path:bom04666	Fc gamma R-mediated phagocytosis	5	454	95	8736	0.372537872	0.613639986	1.012752145	AMPH; CFL2; PIK3R3; ASAP3; SCIN
path:bom04973	Carbohydrate digestion and absorption	2	454	42	8736	0.373996191	0.613639986	0.916299559	PIK3R3; HK2
path:bom00531	Glycosaminoglycan degradation	1	454	25	8736	0.37582795	0.613639986	0.76969163	HYAL2
path:bom04950	Maturity onset diabetes of the young	1	454	25	8736	0.37582795	0.613639986	0.76969163	HNF4A
path:bom04978	Mineral absorption	3	454	60	8736	0.379929128	0.616851225	0.962114537	TRPM6; STEAP1; LOC102279288
path:bom04725	Cholinergic synapse	6	454	115	8736	0.389683983	0.626632361	1.003945604	CHRNA3; ADCY5; CHRNA7; PIK3R3; ADCY8; ADCY2
path:bom05166	Human T-cell leukemia virus 1 infection	13	454	244	8736	0.390290052	0.626632361	1.025204015	SLC25A5; BUB1B; ADCY5; FOSL1; PIK3R3; E2F3; ADCY8; TLN1; LOC102268170; ADCY2; LOC102281754; CCND1; LOC102278214
path:bom04940	Type I diabetes mellitus	3	454	62	8736	0.403812995	0.644599863	0.931078585	LOC102268170; PRF1; LOC102281754
path:bom05034	Alcoholism	12	454	228	8736	0.405941782	0.644599863	1.012752145	MAOB; LOC102277188; LOC106700690; LOC102280563; ADCY5; TH; LOC102284726; DRD2; CAMKK1; LOC106701392; GRIN3A; LOC102279902
path:bom04730	Long-term depression	3	454	64	8736	0.427522251	0.665286882	0.901982379	GRIA3; IGF1; PRKG2
path:bom05320	Autoimmune thyroid disease	3	454	64	8736	0.427522251	0.665286882	0.901982379	LOC102268170; PRF1; LOC102281754
path:bom00040	Pentose and glucuronate interconversions	1	454	28	8736	0.43138318	0.665286882	0.68722467	SORD
path:bom00534	Glycosaminoglycan biosynthesis - heparan sulfate / heparin	1	454	28	8736	0.43138318	0.665286882	0.68722467	XYLT1
path:bom04392	Hippo signaling pathway - multiple species	1	454	28	8736	0.43138318	0.665286882	0.68722467	TEAD4
path:bom04726	Serotonergic synapse	6	454	120	8736	0.432781778	0.665286882	0.962114537	MAOB; ADCY5; ALOX12; LOC102279786; LOC102287765; LOC102287774
path:bom05133	Pertussis	4	454	84	8736	0.444324977	0.676401648	0.916299559	ITGAM; LOC102275017; CFL2; C1R
path:bom04975	Fat digestion and absorption	2	454	47	8736	0.444693125	0.676401648	0.818820883	AGPAT2; DGAT2
path:bom05323	Rheumatoid arthritis	5	454	104	8736	0.456917063	0.691356184	0.925110132	ATP6V1C2; TNFSF13; TNFSF11; LOC102287625; LOC102278214
path:bom04928	Parathyroid hormone synthesis, secretion and action	5	454	105	8736	0.466168951	0.699258574	0.916299559	ADCY5; MMP14; TNFSF11; ADCY8; ADCY2
path:bom04380	Osteoclast differentiation	6	454	124	8736	0.466978909	0.699258574	0.931078585	NCF4; NCF2; FOSL1; PIK3R3; TNFSF11; BLNK
path:bom04911	Insulin secretion	4	454	87	8736	0.475016145	0.704536344	0.884703023	KCNMB2; ADCY5; ADCY8; ADCY2
path:bom04916	Melanogenesis	5	454	106	8736	0.475379194	0.704536344	0.907655224	FZD9; ADCY5; POMC; ADCY8; ADCY2
path:bom00790	Folate biosynthesis	1	454	31	8736	0.48419911	0.707275818	0.620719056	TH
path:bom04713	Circadian entrainment	5	454	107	8736	0.484543599	0.707275818	0.899172465	GRIA3; ADCY5; ADCY8; PRKG2; ADCY2
path:bom00600	Sphingolipid metabolism	2	454	50	8736	0.485591993	0.707275818	0.76969163	DEGS2; LOC102282095
path:bom05169	Epstein-Barr virus infection	11	454	222	8736	0.487016913	0.707275818	0.953446839	GADD45G; GADD45B; PIK3R3; E2F3; BLNK; LOC102268170; LOC102283231; CDK6; LOC102281754; CCND1; LOC102278214
path:bom04915	Estrogen signaling pathway	7	454	147	8736	0.498896981	0.712122688	0.916299559	ADCY5; PIK3R3; POMC; HSPA2; ADCY8; KRT19; ADCY2
path:bom04340	Hedgehog signaling pathway	2	454	51	8736	0.498903232	0.712122688	0.754599637	PTCH2; CCND1
path:bom04744	Phototransduction	1	454	32	8736	0.501119803	0.712122688	0.601321586	PDE6G
path:bom00020	Citrate cycle (TCA cycle)	1	454	32	8736	0.501119803	0.712122688	0.601321586	IDH1
path:bom04625	C-type lectin receptor signaling pathway	5	454	109	8736	0.502718855	0.712122688	0.882673888	RRAS2; IL17D; PIK3R3; PTPN11; MRAS
path:bom05210	Colorectal cancer	4	454	90	8736	0.505138931	0.712122688	0.855212922	GADD45G; GADD45B; PIK3R3; CCND1
path:bom05020	Prion diseases	1	454	33	8736	0.517679285	0.719275545	0.58309972	C7
path:bom00052	Galactose metabolism	1	454	33	8736	0.517679285	0.719275545	0.58309972	HK2
path:bom04136	Autophagy - other	1	454	33	8736	0.517679285	0.719275545	0.58309972	LOC102276167
path:bom03460	Fanconi anemia pathway	2	454	53	8736	0.524989397	0.722485409	0.726124179	REV3L; POLN
path:bom00565	Ether lipid metabolism	2	454	53	8736	0.524989397	0.722485409	0.726124179	CHPT1; LOC102272527
path:bom05140	Leishmaniasis	3	454	73	8736	0.530231697	0.726241519	0.790779072	ITGAM; NCF4; NCF2
path:bom05340	Primary immunodeficiency	1	454	34	8736	0.53386934	0.727774714	0.565949728	BLNK
path:bom00520	Amino sugar and nucleotide sugar metabolism	2	454	54	8736	0.537749275	0.729622256	0.712677435	PGM3; HK2
path:bom04650	Natural killer cell mediated cytotoxicity	6	454	133	8736	0.541777585	0.731652907	0.868073267	PIK3R3; PTPN11; LOC102268170; PRF1; LOC102281754; LOC102278214
path:bom00500	Starch and sucrose metabolism	1	454	35	8736	0.549683575	0.73676237	0.549779736	HK2
path:bom05322	Systemic lupus erythematosus	9	454	193	8736	0.550659764	0.73676237	0.897308895	C7; LOC102275017; LOC102277188; LOC106700690; LOC102280563; LOC102284726; LOC106701392; C1R; LOC102279902
path:bom04724	Glutamatergic synapse	5	454	115	8736	0.555754338	0.740152091	0.836621337	GRIA3; ADCY5; ADCY8; ADCY2; GRIN3A
path:bom04216	Ferroptosis	2	454	56	8736	0.562670686	0.745925818	0.68722467	TFRC; CP
path:bom05410	Hypertrophic cardiomyopathy (HCM)	4	454	97	8736	0.572502133	0.748110662	0.793496526	CACNA2D3; IGF1; AGT; TTN
path:bom04912	GnRH signaling pathway	4	454	97	8736	0.572502133	0.748110662	0.793496526	ADCY5; MMP14; ADCY8; ADCY2
path:bom04728	Dopaminergic synapse	6	454	137	8736	0.573630897	0.748110662	0.842728062	GRIA3; MAOB; ADCY5; TH; DRD2; PPP2R2B
path:bom04921	Oxytocin signaling pathway	7	454	157	8736	0.574673242	0.748110662	0.85793653	CACNA2D3; MYLK3; ADCY5; ADCY8; ADCY2; CAMK1; CCND1
path:bom00860	Porphyrin and chlorophyll metabolism	1	454	37	8736	0.580167142	0.751875802	0.520061912	CP
path:bom05163	Human cytomegalovirus infection	11	454	238	8736	0.585961234	0.755508189	0.889349572	ADCY5; PIK3R3; E2F3; LOC102287625; ADCY8; LOC102268170; ADCY2; CDK6; LOC102281754; CCND1; PTGER3
path:bom05215	Prostate cancer	4	454	99	8736	0.590858998	0.755508189	0.777466293	PIK3R3; E2F3; IGF1; CCND1
path:bom05203	Viral carcinogenesis	12	454	259	8736	0.592877968	0.755508189	0.891534707	LOC102277188; LOC106700690; LOC102280563; YWHAG; PIK3R3; LOC102268170; LOC102284726; CDK6; LOC102281754; SCIN; CCND1; LOC102279902
path:bom04742	Taste transduction	3	454	79	8736	0.593426847	0.755508189	0.730719902	PKD2L1; ADCY8; LOC102273962
path:bom00240	Pyrimidine metabolism	2	454	59	8736	0.598482088	0.758602296	0.652281042	UPP1; RRM2
path:bom05167	Kaposi sarcoma-associated herpesvirus infection	9	454	201	8736	0.603031072	0.761030479	0.861595108	PIK3R3; E2F3; LOC102268170; CDK6; LOC102281754; CLEC2B; CCND1; LOC102278214; LOC102276167
path:bom00410	beta-Alanine metabolism	1	454	39	8736	0.60910929	0.765359064	0.49339207	ALDH6A1
path:bom04919	Thyroid hormone signaling pathway	5	454	122	8736	0.614111898	0.768304495	0.788618473	PIK3R3; DIO3; DIO1; PLN; CCND1
path:bom04910	Insulin signaling pathway	6	454	143	8736	0.61935503	0.771524153	0.807368843	SOCS2; SREBF1; PIK3R3; PRKAR2B; PHKA2; HK2
path:bom04210	Apoptosis	6	454	144	8736	0.626711979	0.777338034	0.801762115	GADD45G; CSF2RB; GADD45B; PIK3R3; SEPT4; PRF1
path:bom04310	Wnt signaling pathway	7	454	166	8736	0.638100919	0.788081904	0.811421899	SFRP4; FZD9; PRICKLE2; FOSL1; SFRP5; DKK1; CCND1
path:bom04612	Antigen processing and presentation	3	454	88	8736	0.678123134	0.833947173	0.655987185	HSPA2; LOC102268170; LOC102281754
path:bom04140	Autophagy - animal	5	454	132	8736	0.689509922	0.844357489	0.72887465	RRAS2; PIK3R3; TP53INP2; MRAS; LOC102276167
path:bom03022	Basal transcription factors	1	454	46	8736	0.698389671	0.851622848	0.418310668	TAF7
path:bom04660	T cell receptor signaling pathway	4	454	113	8736	0.706174658	0.857497799	0.681143035	PAK7; PAK6; PIK3R3; PAK3
path:bom04657	IL-17 signaling pathway	3	454	92	8736	0.711580872	0.860447163	0.627466003	IL17D; FOSL1; S100A9
path:bom04350	TGF-beta signaling pathway	3	454	93	8736	0.719536861	0.866442303	0.620719056	FST; AMHR2; NBL1
path:bom05142	Chagas disease (American trypanosomiasis)	4	454	116	8736	0.727681621	0.872614059	0.663527267	SERPINE1; PIK3R3; LOC102287625; PPP2R2B
path:bom04668	TNF signaling pathway	4	454	117	8736	0.734593744	0.877262777	0.657856094	PIK3R3; MMP14; VEGFC; LOC102278214
path:bom04520	Adherens junction	2	454	73	8736	0.739023746	0.878921246	0.527186048	CDH1; MET
path:bom04720	Long-term potentiation	2	454	74	8736	0.747386658	0.880790947	0.520061912	RPS6KA6; ADCY8
path:bom05321	Inflammatory bowel disease (IBD)	2	454	74	8736	0.747386658	0.880790947	0.520061912	RORC; IL12RB1
path:bom05235	PD-L1 expression and PD-1 checkpoint pathway in cancer	3	454	97	8736	0.749739007	0.880790947	0.595122394	PIK3R3; BATF; PTPN11
path:bom04620	Toll-like receptor signaling pathway	3	454	99	8736	0.763878844	0.893769174	0.58309972	PIK3R3; SPP1; LOC102287625
path:bom04640	Hematopoietic cell lineage	3	454	100	8736	0.770712397	0.894521618	0.577268722	ITGAM; TFRC; FLT3
path:bom05231	Choline metabolism in cancer	3	454	100	8736	0.770712397	0.894521618	0.577268722	PIK3R3; CHPT1; SLC44A3
path:bom04662	B cell receptor signaling pathway	2	454	78	8736	0.778712424	0.898621649	0.49339207	PIK3R3; BLNK
path:bom05162	Measles	5	454	147	8736	0.783101265	0.898621649	0.654499685	PIK3R3; HSPA2; LOC102283231; CDK6; CCND1
path:bom04071	Sphingolipid signaling pathway	4	454	125	8736	0.78531813	0.898621649	0.615753304	DEGS2; PIK3R3; LOC102282095; PPP2R2B
path:bom04723	Retrograde endocannabinoid signaling	5	454	148	8736	0.788499984	0.898621649	0.65007739	GRIA3; ADCY5; SLC32A1; ADCY8; ADCY2
path:bom05412	Arrhythmogenic right ventricular cardiomyopathy (ARVC)	2	454	80	8736	0.793139278	0.898621649	0.481057269	CACNA2D3; GJA1
path:bom04721	Synaptic vesicle cycle	2	454	80	8736	0.793139278	0.898621649	0.481057269	ATP6V1C2; SLC32A1
path:bom04672	Intestinal immune network for IgA production	1	454	56	8736	0.796010872	0.898621649	0.343612335	TNFSF13
path:bom03008	Ribosome biogenesis in eukaryotes	2	454	82	8736	0.806775336	0.90564451	0.469324165	SBDS; REXO2
path:bom04064	NF-kappa B signaling pathway	3	454	106	8736	0.808499251	0.90564451	0.544593134	TNFSF11; BLNK; LOC102278214
path:bom04370	VEGF signaling pathway	1	454	59	8736	0.819299977	0.911069729	0.326140521	PIK3R3
path:bom05132	Salmonella infection	2	454	84	8736	0.819647507	0.911069729	0.45814978	LOC102287625; PFN2
path:bom05135	Yersinia infection	4	454	132	8736	0.823254799	0.911573321	0.58309972	RPS6KA6; PIK3R3; LOC102276325; FN1
path:bom04550	Signaling pathways regulating pluripotency of stem cells	4	454	139	8736	0.855598047	0.943770365	0.553734986	SKIL; FZD9; PIK3R3; IGF1
path:bom04062	Chemokine signaling pathway	6	454	187	8736	0.860763727	0.94585824	0.617399703	CXCL14; ADCY5; PIK3R3; LOC102287625; ADCY8; ADCY2
path:bom04664	Fc epsilon RI signaling pathway	1	454	66	8736	0.864621406	0.946498433	0.29154986	PIK3R3
path:bom05145	Toxoplasmosis	3	454	118	8736	0.868850545	0.947538896	0.489210782	LDLR; LAMC2; HSPA2
path:bom04659	Th17 cell differentiation	3	454	119	8736	0.873052864	0.948542397	0.485099767	IL17D; RORC; IL12RB1
path:bom05170	Human immunodeficiency virus 1 infection	8	454	241	8736	0.88631157	0.956161062	0.638748241	PAK7; PAK6; CCNB1; CFL2; PIK3R3; LOC102268170; PAK3; LOC102281754
path:bom04260	Cardiac muscle contraction	2	454	97	8736	0.88668223	0.956161062	0.396748263	CACNA2D3; LOC106701278
path:bom04714	Thermogenesis	8	454	243	8736	0.891749967	0.957710338	0.633491053	RPS6KA6; ADCY5; ADCY8; PRKG2; CPT1B; CPT1C; ADCY2; DPF1
path:bom03015	mRNA surveillance pathway	2	454	99	8736	0.894746683	0.957710338	0.388733146	LOC102278017; PPP2R2B
path:bom05012	Parkinson disease	4	454	151	8736	0.899536757	0.959284586	0.509729556	SLC25A5; ADCY5; TH; DRD2
path:bom04142	Lysosome	3	454	130	8736	0.912105663	0.969112267	0.444052863	CD68; LIPA; PLA2G15
path:bom05016	Huntington disease	6	454	208	8736	0.921347269	0.975345643	0.555066079	SLC25A5; DNAH2; HAP1; DNAH11; DNAI1; DNAH10
path:bom04144	Endocytosis	8	454	258	8736	0.926026129	0.975684733	0.596660178	AMPH; LDLR; LOC102276827; TFRC; HSPA2; LOC102268170; ASAP3; LOC102281754
path:bom04932	Non-alcoholic fatty liver disease (NAFLD)	4	454	163	8736	0.931398671	0.975684733	0.472203454	SREBF1; LEP; PIK3R3; ADIPOR2
path:bom03018	RNA degradation	1	454	82	8736	0.9317958	0.975684733	0.234662082	LOC106701664
path:bom00190	Oxidative phosphorylation	3	454	142	8736	0.942190947	0.983007883	0.406527269	ATP12A; ATP6V1C2; ATP4A
path:bom04141	Protein processing in endoplasmic reticulum	4	454	172	8736	0.949034542	0.986586268	0.447495134	HSPA2; CRYAB; HSPH1; WFS1
path:bom04658	Th1 and Th2 cell differentiation	1	454	104	8736	0.974554831	1	0.185022026	IL12RB1
path:bom03013	RNA transport	3	454	171	8736	0.980305697	1	0.337584048	EIF4B; LOC102272783; LOC102277050
path:bom04120	Ubiquitin mediated proteolysis	2	454	149	8736	0.985694142	1	0.258285782	FBXW8; UBE2C
path:bom05152	Tuberculosis	3	454	189	8736	0.990279469	1	0.305433186	ITGAM; PLA2R1; IRAK2
path:bom05010	Alzheimer disease	3	454	189	8736	0.990279469	1	0.305433186	APOE; LPL; MAPT
path:bom05161	Hepatitis B	2	454	167	8736	0.993387279	1	0.230446596	PIK3R3; E2F3
path:bom04621	NOD-like receptor signaling pathway	2	454	169	8736	0.993938727	1	0.227719417	LOC102283231; LOC102276167
path:bom04217	Necroptosis	2	454	170	8736	0.994197501	1	0.226379891	SLC25A5; LOC106701392
path:bom03040	Spliceosome	1	454	143	8736	0.995919462	1	0.134561474	HSPA2
path:bom05168	Herpes simplex virus 1 infection	8	454	401	8736	0.999201021	1	0.3838861	ZNF546; PIK3R3; POU2F3; LOC102274879; PTPN11; LOC102268170; LOC102283231; LOC102281754
path:bom04740	Olfactory transduction	1	454	1204	8736	1	1	0.015981969	PRKG2
