# Supplementary material for: Effect of Gender to Fat Deposition in Yaks Based on Transcriptomic and Metabolomics Analysis
Source: Front Cell Dev Biol. 2021 Aug 24;9:653188. doi: 10.3389/fcell.2021.653188 (PMC8421605; doi:10.3389/fcell.2021.653188)
Supplement: Supplementary file 6 [file Data_Sheet_6.XLSX]

## Sheet: GFY_GMY
Metabolites	log2(FC)	KEGG	RED/BLUE	Freq	ID Annotation	Annotation	ID	m/z	Retention time (min)	Ion mode	Compound ID	Super Class	Class	Sub Class	Adducts	Formula	Score	Fragmentation Score	Mass Error (ppm)	VIP	P-value	adj.P-value	FC	average(MY)	average(FY)	MY1	MY2	MY3	MY4	MY5	MY6	MY7	MY8	MY9	MY10	FY1	FY2	FY3	FY4	FY5	FY6	FY7	FY8	FY9	FY10
Malic acid	-1.84526	C00149	blue	10	bom05230|bom00630|bom04742|bom04964|bom00020|bom01200|bom04922|bom05211|bom00620|bom05200	Central carbon metabolism in cancer|Glyoxylate and dicarboxylate metabolism|Taste transduction|Proximal tubule bicarbonate reclamation|Citrate cycle (TCA cycle)|Carbon metabolism|Glucagon signaling pathway|Renal cell carcinoma|Pyruvate metabolism|Pathways in cancer	0.59_133.0139m/z	133.014	0.591467	neg	118	Organic acids and derivatives	Hydroxy acids and derivatives	Beta hydroxy acids and derivatives	M-H	C4H6O5	51.8	66.2	-2.54391	1.44815	5.92782e-05	0.00202404	0.278305	40.8383	146.739	35.9088	61.5798	96.3797	71.7304	33.3351	6.22263	14.7021	36.4021	11.6712	40.4509	140.924	153.469	142.555	131.378	214.659	67.3011	190.811	222.51	160.824	42.9638
Citric acid	-2.27334	C00158	blue	9	bom05230|bom00630|bom04742|bom00020|bom01200|bom04922|bom00250|bom01230|bom01210	Central carbon metabolism in cancer|Glyoxylate and dicarboxylate metabolism|Taste transduction|Citrate cycle (TCA cycle)|Carbon metabolism|Glucagon signaling pathway|Alanine, aspartate and glutamate metabolism|Biosynthesis of amino acids|2-Oxocarboxylic acid metabolism	0.83_192.0269n	191.02	0.826633	neg	124	Organic acids and derivatives	Carboxylic acids and derivatives	Tricarboxylic acids and derivatives	M-H2O-H, M-H	C6H8O7	41.1	7.94	-0.516573	1.98905	0.0333374	0.108707	0.20685	93.7962	453.451	173.53	79.1625	145.185	71.5187	61.7636	38.6988	152.827	44.6606	45.0129	125.604	94.1825	54.9004	1343.29	464.362	73.5969	1205.77	402.269	83.3237	63.4221	749.392
L-Glutamate	-0.672271	C00025	blue	39	bom05230|bom00630|bom04742|bom05014|bom04964|bom04723|bom01200|bom00220|bom00250|bom05016|bom00330|bom04068|bom04720|bom05030|bom05033|bom00340|bom04974|bom04724|bom00970|bom04080|bom04713|bom04727|bom04730|bom05031|bom05034|bom04072|bom04540|bom02010|bom00471|bom04721|bom01230|bom00910|bom00430|bom04216|bom00480|bom00650|bom01210|bom00524|bom00860	Central carbon metabolism in cancer|Glyoxylate and dicarboxylate metabolism|Taste transduction|Amyotrophic lateral sclerosis (ALS)|Proximal tubule bicarbonate reclamation|Retrograde endocannabinoid signaling|Carbon metabolism|Arginine biosynthesis|Alanine, aspartate and glutamate metabolism|Huntington disease|Arginine and proline metabolism|FoxO signaling pathway|Long-term potentiation|Cocaine ad…	0.59_147.0525n	146.045	0.591467	neg	19	Organic acids and derivatives	Carboxylic acids and derivatives	Amino acids, peptides, and analogues	M-H2O-H, M-H	C5H9NO4	49.4	55.9	-4.66523	1.67997	0.0276955	0.100747	0.627518	388.936	619.801	220.558	463.842	711.959	634.091	215.429	205.049	275.342	282.621	263.653	616.815	776.25	965.638	479.873	361.354	682.882	429.693	482.842	979.926	666.239	373.309
Glycocholic Acid	-3.12591	C01921	blue	3	bom00120|bom04979|bom04976	Primary bile acid biosynthesis|Cholesterol metabolism|Bile secretion	4.42_465.3084n	466.316	4.42208	pos	202	Lipids and lipid-like molecules	Steroids and steroid derivatives	Bile acids, alcohols and derivatives	M+H, M+NH4, M+Na, M+K, 2M+Na, 2M+NH4, 2M+H, 2M+K, M+H-H2O	C26H43NO6	56	82.6	-1.32819	4.37646	0.00195764	0.0223126	0.114553	163.229	1424.92	173.746	68.7012	176.701	61.8563	116.621	64.8533	423.852	58.4015	121.727	365.83	495.491	320.089	3253.74	1830.96	441.3	2539.07	2130.3	549.439	422.627	2266.2
Chenodeoxycholic acid glycine conjugate	-3.13681	C05466	blue	3	bom00120|bom04979|bom04976	Primary bile acid biosynthesis|Cholesterol metabolism|Bile secretion	5.33_449.3132n	450.321	5.32505	pos	203	Lipids and lipid-like molecules	Steroids and steroid derivatives	Bile acids, alcohols and derivatives	M+H-H2O, M+H	C26H43NO5	46.8	43.3	-2.08885	1.60969	0.00225078	0.0243399	0.113691	22.9807	202.134	14.0233	8.69546	16.2339	9.24988	11.1739	13.4005	98.9891	9.0916	16.6906	32.2589	44.4952	110.007	477.861	242.311	33.6521	342.484	269.584	109.528	38.9478	352.466
Cholic acid	-4.35146	C00695	blue	2	bom00120|bom04976	Primary bile acid biosynthesis|Bile secretion	5.08_408.2862n	407.279	5.07843	neg	206	Lipids and lipid-like molecules	Steroids and steroid derivatives	Bile acids, alcohols and derivatives	M-H, M+FA-H, 2M-H	C24H40O5	42.4	22.5	-3.3911	8.00118	0.0183379	0.083325	0.0489869	280.696	5730.01	267.159	103.317	115.201	115.542	239.099	125.065	908.864	186.402	265.499	480.81	263.825	328.544	18826.5	5533.65	492.61	13034	5379.76	1000.73	637.493	11803
9(S)-HpODE	-1.40752	C14827	blue	1	bom00591	Linoleic acid metabolism	6.76_311.2223m/z	311.222	6.7555	neg	36019	Lipids and lipid-like molecules	Fatty Acyls	Lineolic acids and derivatives	M-H	C18H32O4	53.4	75.2	-1.52793	1.21351	0.00162269	0.0196387	0.376959	50.6541	134.376	55.1166	16.2537	130.517	31.2411	28.65	7.32188	33.3475	34.3638	57.5689	112.16	120.98	111.716	262.341	94.8683	148.313	124.73	198.766	47.7707	124.13	110.141
13(S)-HODE	-0.699722	C14762	blue	2	bom00591|bom03320	Linoleic acid metabolism|PPAR signaling pathway	6.87_295.2274m/z	295.227	6.87333	neg	45667	Lipids and lipid-like molecules	Fatty Acyls	Lineolic acids and derivatives	M-H	C18H32O3	47.8	44.7	-1.54165	1.19258	0.00287499	0.0282361	0.615691	169.763	275.727	230.214	226.781	302.051	138.151	173.032	128.919	82.6282	124.575	179.58	111.694	290.755	330.411	372.284	194.269	305.373	340.907	231.622	285.73	265.891	140.029
PC(15:0/14:0)	-3.65809	C00157	blue	6	bom00591|bom05231|bom04723|bom00590|bom00592|bom00564	Linoleic acid metabolism|Choline metabolism in cancer|Retrograde endocannabinoid signaling|Arachidonic acid metabolism|alpha-Linolenic acid metabolism|Glycerophospholipid metabolism	9.50_692.5230m/z	692.523	9.49835	pos	59382	Lipids and lipid-like molecules	Glycerophospholipids	Glycerophosphocholines	M+H	C37H74NO8P	37.7	0.737	0.815919	1.1225	0.032236	0.107507	0.0792148	8.0452	101.562	11.407	1.87231	15.4387	3.6579	19.3041	2.74036	14.5051	2.12137	0.0427674	9.36234	7.1102	3.57308	8.26967	179.368	338.665	22.2594	126.744	289.804	35.947	3.87796
LysoPC(18:2(9Z,12Z))	-2.6921	C04230	blue	2	bom05231|bom00564	Choline metabolism in cancer|Glycerophospholipid metabolism	6.69_519.3313n	520.339	6.69332	pos	61696	Lipids and lipid-like molecules	Glycerophospholipids	Glycerophosphocholines	M+H, M+Na, M+K	C26H50NO7P	49.8	52.9	-2.33556	11.0874	0.0179681	0.0823862	0.154738	1788.44	11557.9	2596.37	1647.48	4313.5	901.328	2123	868.88	3724.52	388.329	563.932	757.034	1963.51	2624.38	31143.2	11721.6	1907.8	30181.6	16085.3	1466.14	1441.05	17043.9
Creatine	-0.448618	C00300	blue	2	bom00330|bom00260	Arginine and proline metabolism|Glycine, serine and threonine metabolism	0.59_131.0688n	132.076	0.59295	pos	7	Organic acids and derivatives	Carboxylic acids and derivatives	Amino acids, peptides, and analogues	M+H-H2O, M+H	C4H9N3O2	50.4	58.2	-4.94393	2.16288	0.0260079	0.0985136	0.732745	1003.92	1370.08	646.444	1583.21	1279.72	1672.24	909.237	1414.56	652.93	548.199	684.059	648.583	1064.82	1295.39	1589.32	1099.78	1529.75	1535.13	1466.87	1453.43	1466.8	1199.5
Deoxycorticosterone	-1.80151	C03205	blue	2	bom04925|bom00140	Aldosterone synthesis and secretion|Steroid hormone biosynthesis	9.02_678.4713m/z	678.471	9.02237	pos	HMDB0000016	Lipids and lipid-like molecules	Steroids and steroid derivatives	Hydroxysteroids	2M+NH4	C21H30O3	38.3	0	-2.28945	1.74839	0.0235514	0.0942055	0.286874	79.4077	276.803	138.07	59.1856	94.3501	63.2214	89.0167	66.3876	73.3172	70.8186	76.6876	63.0223	103.66	13.7068	395.299	508.272	159.748	268.464	839.056	283.309	36.9584	159.562
Inosine	1.59626	C00294	red	1	bom00230	Purine metabolism	0.90_269.0881m/z	269.088	0.896767	pos	HMDB0000195	Nucleosides, nucleotides, and analogues	Purine nucleosides	Unclassified	M+H	C10H12N4O5	49	46.7	0.0390006	1.38958	0.000767521	0.011753	3.02358	175.861	58.1632	215.977	302.739	66.6552	67.5437	242.443	298.055	135.154	93.8462	124.237	211.96	37.058	51.9258	84.6031	46.0581	68.7663	52.7905	85.0059	46.25	76.1388	33.0352
myo-Inositol	-0.911664	C00137	blue	5	bom02010|bom04070|bom00052|bom00562|bom00053	ABC transporters|Phosphatidylinositol signaling system|Galactose metabolism|Inositol phosphate metabolism|Ascorbate and aldarate metabolism	0.58_180.0628n	203.052	0.578283	pos	HMDB0000211	Organic oxygen compounds	Organooxygen compounds	Alcohols and polyols	M+Na, 2M+Na	C6H12O6	39.1	0.0198	-3.13042	3.87442	0.00349817	0.0323862	0.531572	1082.05	2035.56	1059.05	1457.05	1469.25	797.897	998.012	845.408	1084.22	861.33	1129.47	1118.79	1034.5	1405.42	3545.14	2414.2	1323.88	3121.8	2668.54	1392.69	1369.69	2079.77
L-Arginine	-1.26298	C00062	blue	13	bom05230|bom05014|bom00220|bom00330|bom04150|bom05132|bom05142|bom04974|bom00970|bom00472|bom02010|bom01230|bom05146	Central carbon metabolism in cancer|Amyotrophic lateral sclerosis (ALS)|Arginine biosynthesis|Arginine and proline metabolism|mTOR signaling pathway|Salmonella infection|Chagas disease (American trypanosomiasis)|Protein digestion and absorption|Aminoacyl-tRNA biosynthesis|D-Arginine and D-ornithine metabolism|ABC transporters|Biosynthesis of amino acids|Amoebiasis	0.53_174.1111n	175.118	0.532783	pos	HMDB0000517	Organic acids and derivatives	Carboxylic acids and derivatives	Amino acids, peptides, and analogues	M+H, M+Na	C6H14N4O2	44.1	29.2	-3.02538	1.78959	0.000131901	0.00354187	0.416683	126.458	303.486	145.693	174.983	217.576	176.365	85.3124	43.3585	116.595	84.7155	110.154	109.824	124.778	255.513	414.011	300.772	232.162	441.223	364.173	244.051	237.051	421.13
D-Lactic acid	-1.22633	C00256	blue	1	bom00620	Pyruvate metabolism	0.56_219.0259m/z	219.026	0.563283	pos	HMDB0001311	Organic acids and derivatives	Hydroxy acids and derivatives	Alpha hydroxy acids and derivatives	2M+K	C3H6O3	38.2	0	-3.59202	1.54205	6.08427e-05	0.00206865	0.427404	86.9199	203.367	66.5716	118.549	181.952	121.145	53.7994	43.7724	91.3743	40.4375	46.5791	105.019	145.283	175.853	319.767	195.465	176.46	252.878	252.369	181.997	171.208	162.39
Alpha-Linolenic acid	-0.941748	C06427	blue	2	bom01040|bom00592	Biosynthesis of unsaturated fatty acids|alpha-Linolenic acid metabolism	8.40_278.2243n	279.231	8.40323	pos	HMDB0001388	Lipids and lipid-like molecules	Fatty Acyls	Lineolic acids and derivatives	M+H-H2O, M+H	C18H30O2	43.6	21.2	-1.04977	3.10111	0.0340258	0.109834	0.520602	778.162	1494.74	725.367	861.17	1283.38	1475.27	1059.79	396.278	254.657	636.594	578.356	510.763	1113.98	1541.95	1774.2	3038.97	1326.21	471.905	2915.58	1346.74	1177.1	240.732
Eicosapentaenoic acid	-1.02599	C06428	blue	1	bom01040	Biosynthesis of unsaturated fatty acids	8.29_302.2241n	303.231	8.28857	pos	HMDB0001999	Lipids and lipid-like molecules	Fatty Acyls	Fatty acids and conjugates	M+H, M+NH4, M+H-H2O	C20H30O2	45.7	34.2	-1.65664	1.62772	0.0131988	0.0712541	0.491072	170.389	346.972	196.705	230.154	404.757	282.792	174.671	86.365	71.6819	71.1018	98.8953	86.7616	231.673	343.495	626.314	498.705	265.302	265.715	618.423	221.43	194.006	204.66
Imidazolepropionic acid	-0.357582	C20522	blue	1	bom00340	Histidine metabolism	0.81_123.0547m/z	123.055	0.8141	pos	HMDB0002271	Organoheterocyclic compounds	Azoles	Imidazoles	M+H-H2O	C6H8N2O2	42.4	18.2	-4.55417	1.13526	0.043682	0.123287	0.780471	284.183	364.117	249.115	360.734	390.116	412.865	279.42	248.087	216.603	168.508	213.732	302.652	307.691	314.019	454.772	398.373	434.951	298.347	505.989	325.132	366.817	235.083
Gamma-Linolenic acid	-0.865856	C06426	blue	2	bom00591|bom01040	Linoleic acid metabolism|Biosynthesis of unsaturated fatty acids	8.40_278.2242n	277.217	8.39727	neg	HMDB0003073	Lipids and lipid-like molecules	Fatty Acyls	Lineolic acids and derivatives	M-H, M+FA-H, 2M-H	C18H30O2	40	2.07	-1.3051	4.8316	0.0332567	0.108707	0.548721	2059.08	3752.51	2267.55	2511.89	3486.11	3506.1	2629.67	1101.99	609.937	1736.68	1447.65	1293.22	2820.97	3794.19	5072.38	6925.63	3122.31	1310.23	7047.63	3641.75	3111.46	678.562
7-Dehydrodesmosterol	-4.91087	C05107	blue	1	bom00100	Steroid biosynthesis	10.08_405.3141m/z	405.314	10.0767	pos	HMDB0003896	Lipids and lipid-like molecules	Steroids and steroid derivatives	Cholestane steroids	M+Na	C27H42O	49.1	51.2	3.41261	2.19646	0.0316705	0.10682	0.0332415	12.5326	377.017	2.02235	27.675	4.35409	27.0405	6.60814	17.6204	6.73398	23.0731	1.70964	8.48887	2.89415	0.300868	1309.71	935.592	11.0252	530.892	859.206	0.54443	7.38872	112.61
(9xi,10xi,12xi)-9,10-Dihydroxy-12-octadecenoic acid	-0.61757	C14828	blue	1	bom00591	Linoleic acid metabolism	7.25_314.2453n	295.227	7.25032	neg	HMDB0031679	Lipids and lipid-like molecules	Fatty Acyls	Fatty acids and conjugates	M-H2O-H, M-H	C18H34O4	40.7	10.1	-1.41748	1.52828	0.0152563	0.0756126	0.651768	276.747	424.61	270.961	255.338	322.165	185.313	163.536	100.831	242.662	440.16	396.684	389.82	370.88	498.711	473.173	332.422	571.343	247.159	442.025	467.697	633.029	209.659
D-2,3-Dihydroxypropanoic acid	-0.624069	C00258	blue	5	bom00630|bom01200|bom00260|bom00030|bom00561	Glyoxylate and dicarboxylate metabolism|Carbon metabolism|Glycine, serine and threonine metabolism|Pentose phosphate pathway|Glycerolipid metabolism	0.83_106.0261n	151.026	0.826633	neg	HMDB0031818	Organic oxygen compounds	Organooxygen compounds	Carbohydrates and carbohydrate conjugates	M-H2O-H, M+FA-H	C3H6O4	38.6	1.19	-4.68262	1.61804	0.000714287	0.0111507	0.648838	270.065	416.229	277.295	382.868	437.392	386.564	226.662	177.22	182.286	180.776	196.44	253.147	353.821	459.828	458.083	356.422	427.151	485.018	461.648	462.588	363.337	334.391
2-trans,6-trans-Farnesal	0.45761	C03461	red	1	bom00900	Terpenoid backbone biosynthesis	11.57_219.1755m/z	219.175	11.5664	neg	HMDB0060356	Lipids and lipid-like molecules	Prenol lipids	Sesquiterpenoids	M-H	C15H24O	37.3	0	0.117325	2.53539	0.00442411	0.0371511	1.37326	1358.07	988.933	1393.88	1404.63	1180.86	973.066	1321.5	1645.33	1439.39	1228.03	1453.27	1540.73	1359.49	1395.99	654.258	768.236	1433.4	732.786	769.011	785.657	1065.71	924.791
Thromboxane	1.73651	C02198	red	4	bom00590|bom04726|bom04080|bom04611	Arachidonic acid metabolism|Serotonergic synapse|Neuroactive ligand-receptor interaction|Platelet activation	7.17_314.3415m/z	314.342	7.17345	pos	LMFA03030015	Lipids and lipid-like molecules	Fatty Acyls	Eicosanoids	M+NH4	C20H40O	40.5	6.63	-0.755056	2.03985	0.0295327	0.103623	3.33229	569.007	170.756	129.927	225.604	1353.11	99.9461	714.92	1414.87	1023.26	436.093	97.9585	194.385	130.538	176.718	84.9977	112.394	230.53	180.613	113.81	189.303	410.847	77.8067
(+/-)14,15-DiHETrE	-1.61195	C14775	blue	2	bom00590|bom04726	Arachidonic acid metabolism|Serotonergic synapse	5.65_356.2790m/z	356.279	5.65453	pos	LMFA03050010	Lipids and lipid-like molecules	Fatty Acyls	Eicosanoids	M+NH4	C20H34O4	40	6.46	-1.64724	1.15118	0.000754223	0.0116277	0.327157	39.9838	122.216	47.2724	47.8856	34.9992	28.826	34.9622	39.4973	56.6518	38.2737	24.4055	47.0645	47.7152	57.107	138.175	101.273	52.0952	175.273	130.612	97.5616	239.021	183.328
DPA	-0.962488	C16513	blue	1	bom01040	Biosynthesis of unsaturated fatty acids	8.86_331.2632m/z	331.263	8.86455	pos	LMFA04000044	Lipids and lipid-like molecules	Fatty Acyls	Docosanoids	M+H	C22H34O2	41.9	24	0.273523	1.43017	0.0143617	0.0745398	0.513171	151.877	295.958	124.552	174.654	290.625	194.963	196.813	60.4253	131.224	27.8689	152.332	165.313	135.881	299.551	449.189	581.996	323.33	218.14	425.257	141.178	247.118	137.939
di-trans,poly-cis-undecaprenyl diphosphate	-6.90624	C04574	blue	1	bom00900	Terpenoid backbone biosynthesis	7.12_949.6228m/z	949.623	7.11547	pos	LMPR03030008	Lipids and lipid-like molecules	Prenol lipids	Polyprenols	M+Na	C55H92O7P2	34.2	0	1.84578	1.04154	0.0214046	0.0905011	0.00833708	0.677628	81.2788	3.24044e-07	1.1711	3.24044e-07	3.24044e-07	3.24044e-07	3.24044e-07	3.32846	3.24044e-07	3.24044e-07	2.27673	1.01044	1.84892	268.794	68.0806	2.08473	225.112	149.399	4.81283	0.997762	90.6478
25-hydroxyvitamin D3 / 25-hydroxycholecalciferol / calcidiol	2.36749	C01561	red	3	bom00100|bom05152|bom04928	Steroid biosynthesis|Tuberculosis|Parathyroid hormone synthesis, secretion and action	10.19_401.3405m/z	401.34	10.1857	pos	LMST03020246	Lipids and lipid-like molecules	Sterol Lipids	Secosteroids	M+H	C27H44O2	45.2	29.1	-2.27209	3.52927	0.000537897	0.00920273	5.16044	801.297	155.277	681.082	832.577	503.945	188.151	1097.49	1822.18	441.143	666.518	1271.44	508.441	204.565	210.564	252.192	108.275	33.7559	224.747	115.464	91.4527	50.3325	261.42
Chenodeoxycholic Acid	-4.50596	C02528	blue	2	bom00120|bom04976	Primary bile acid biosynthesis|Bile secretion	6.06_392.2909n	437.289	6.05655	neg	LMST04010032	Lipids and lipid-like molecules	Sterol Lipids	Bile acids and derivatives	M-H, M+FA-H	C24H40O4	38.6	1.59	-4.38925	1.16534	0.0186181	0.0838337	0.0440119	5.05269	114.803	3.24044e-07	26.5531	0.0172523	3.24044e-07	3.24044e-07	3.24044e-07	12.3523	3.24044e-07	1.03008	10.5741	1.11418	1.28752	249.759	58.2435	8.11461	383.613	57.4156	221.719	0.444635	166.315
ORG 20599	2.66615	C13804	red				8.03_438.2763m/z	438.276	8.03425	pos	69711	Unclassified	Unclassified	Unclassified	M+H	C25H40ClNO3	37.9	0.823	-1.53491	2.81999	0.0452983	0.125509	6.34731	662.6	104.391	445.296	389.033	162.632	92.4023	756.442	2827.43	73.1579	582.015	985.047	312.538	41.3799	112.215	8.67472	45.6787	265.196	39.7458	37.2273	109.053	294.789	89.9473
Prostaglandin F1a	-4.82143	C06475	blue				5.61_374.2894m/z	374.289	5.61103	pos	HMDB0002685	Lipids and lipid-like molecules	Fatty Acyls	Eicosanoids	M+NH4	C20H36O5	42.5	19.2	-2.01827	1.34941	0.0067323	0.0492883	0.0353676	4.81623	136.176	6.22808	2.63438	1.43144	3.24044e-07	3.57685	1.07167	7.95462	1.1005	1.4614	22.7034	31.8061	6.60359	112.142	82.7753	48.7687	244.509	95.4791	84.4702	464.081	191.129
Ursodeoxycholic acid	-4.26836	C07880	blue				6.21_392.2912n	391.284	6.20603	neg	2982	Lipids and lipid-like molecules	Steroids and steroid derivatives	Bile acids, alcohols and derivatives	M-H, 2M-H, M+FA-H	C24H40O4	53	71.2	-3.70362	2.12022	0.0128013	0.069941	0.0518913	19.8652	382.824	7.06265	31.786	13.8714	2.14278	4.44978	3.01575	71.5756	3.56728	8.28714	52.8939	7.98527	18.8343	1080.99	308.092	10.3063	957.352	286.842	366.789	6.51724	784.532
Stearamide	0.726674	C13846	red				9.57_283.2871n	284.294	9.57017	pos	LMFA08010003	Lipids and lipid-like molecules	Fatty Acyls	Fatty amides	M+H, 2M+H	C18H37NO	41.1	8.57	-1.56407	6.30769	0.00139744	0.0177214	1.65482	5680.28	3432.57	4863.31	5867.2	5608.87	4407.95	4673.99	6255.8	5279.67	7327.27	6257.27	6261.47	5839.61	6726.47	2944.15	1457.82	2844.88	2916.42	1835.67	2565.17	3632.37	3563.12
PI(16:0/18:0)	-1.67239	C00626	blue				5.09_839.5607m/z	839.561	5.08507	pos	HMDB0009781	Lipids and lipid-like molecules	Glycerophospholipids	Glycerophosphoinositols	M+H	C43H83O13P	37.5	0	-4.42184	4.52056	0.00286994	0.0282211	0.313733	638.711	2035.84	1109.04	1344.07	547.393	457.44	402.878	848.266	168.628	935.228	400.471	173.692	412.614	829.626	1636.33	833.188	1285.16	2857.65	2832.73	2379.91	3163.23	4127.98
Clarithromycin	2.85327	C06912	red				0.58_786.4366m/z	786.437	0.578283	pos	HMDB0015342	Organic oxygen compounds	Organooxygen compounds	Carbohydrates and carbohydrate conjugates	M+K	C38H69NO13	31.7	0	-4.59663	1.09574	0.0144332	0.0745965	7.22638	79.7787	11.0399	130.114	13.3918	3.24044e-07	3.24044e-07	150.703	191.057	52.7324	77.8275	175.55	6.41078	3.24044e-07	3.24044e-07	3.24044e-07	8.59707	3.24044e-07	22.4522	3.24044e-07	3.24044e-07	3.24044e-07	79.3501
Aminocaproic acid	-1.36643	C02378	blue				1.06_132.1013m/z	132.101	1.05792	pos	HMDB0001901	Lipids and lipid-like molecules	Fatty Acyls	Fatty acids and conjugates	M+H	C6H13NO2	46.2	37	-4.4626	2.51703	0.0159164	0.0772616	0.387851	302.063	778.811	293.827	344.167	430.374	245.051	199.166	201.089	578.325	145.721	271.066	311.841	245.798	417.712	1690.7	806.861	322.451	1580.75	1054.04	323.183	260.355	1086.25
8S-HODE	-1.80463	C08318	blue				7.58_296.2348n	297.242	7.5756	pos	35695	Unclassified	Unclassified	Unclassified	M+H, 2M+Na, M+K, M+NH4, M+Na, M+H-H2O	C18H32O3	51.2	61.2	-1.16333	3.94216	0.0393405	0.116612	0.286254	639.753	2234.91	705.925	366.504	1047.83	1226.98	927.263	227.688	240.386	615.562	497.446	541.951	2296.93	4440.83	97.8653	162.063	4801.18	379.783	315.186	4827.72	4861.68	165.876
Pelargonidin 3-sophoroside	-1.83438	C16305	blue				5.16_616.1756m/z	616.176	5.15622	pos	HMDB0033679	Phenylpropanoids and polyketides	Flavonoids	Flavonoid glycosides	M+Na	C28H33O14+	40.7	11.4	-1.0283	9.98072	0.0191071	0.0850806	0.280413	3463.45	12351.3	902.816	1352.3	1847.83	1220.62	3267.42	1910.77	5981.31	4317.22	10187.1	3647.13	15737.2	3299.16	30931.6	24102.4	364.735	17841	17881	705.12	4079.03	8571.41
Flumioxazin	0.464528	C11035	red				6.72_372.1354m/z	372.135	6.72165	pos	HMDB0034854	Organoheterocyclic compounds	Benzoxazines	Benzoxazinones	M+NH4	C19H15FN2O4	44.8	28.7	0.00615711	1.2553	0.0288983	0.102963	1.37987	376.98	273.2	332.946	395.947	341.129	353.333	385.972	422.292	384.974	395.702	413.209	344.292	452.25	379.558	75.5533	330.858	388.616	94.9986	142.524	255.537	384.994	227.114
Furosemide	0.205174	C07017	red				5.52_330.0076n	374.995	5.51707	neg	HMDB0001933	Benzenoids	Benzene and substituted derivatives	Benzenesulfonamides	M-H, M+FA-H	C12H11ClN2O5S	35.7	15.3	-0.363328	1.04999	0.0338156	0.109603	1.15283	618.847	536.809	678.742	642.877	643.003	518.165	594.551	635.992	628.063	627.501	626.802	592.773	692.044	605.206	435.541	487.995	588.254	390.846	448.343	577.112	673.597	469.151
Cochlearine	0.875312	C10853	red				5.38_262.1436m/z	262.144	5.38155	pos	68631	Unclassified	Unclassified	Unclassified	M+H	C15H19NO3	46	32.5	-0.628897	1.00272	0.00488508	0.0397152	1.8344	145.807	79.4845	238.268	202.632	137.336	203.047	212.948	108.87	114.501	104.897	81.3278	54.2411	88.557	95.0987	52.1954	82.5101	83.9316	64.6344	59.2635	91.2389	77.3897	100.026
Pfaffic acid	2.26776	C08965	red				9.87_440.3282n	423.325	9.87033	pos	LMPR0106250001	Lipids and lipid-like molecules	Prenol lipids	Isoprenoids	M+H-H2O, M+H	C29H44O3	43.1	25	-1.95031	1.28549	0.0294232	0.10342	4.81574	266.779	55.3974	51.2387	33.5366	65.3289	60.2851	87.4983	71.1786	585.052	736.166	386.204	591.303	165.817	102.79	74.102	27.2994	27.6959	12.192	84.5188	16.137	20.1993	23.2228
Elaidic acid	-1.0871	C01712	blue				7.59_282.2556n	283.263	7.59043	pos	HMDB0000573	Lipids and lipid-like molecules	Fatty Acyls	Fatty acids and conjugates	M+H-H2O, M+H	C18H34O2	42.5	22.8	-1.06539	1.42538	0.0380121	0.114791	0.470708	161.512	343.125	112.502	126.109	275.744	290.192	123.567	82.9892	96.3661	188.836	163.446	155.368	424.034	640.737	128.428	168.361	590.235	30.8898	313.821	542.272	588.583	3.89414
N-Acetyl-7-O-acetylneuraminic acid	-1.42648	C04016	blue				8.40_396.1154m/z	396.115	8.39727	neg	HMDB0000785	Organic oxygen compounds	Organooxygen compounds	Carbohydrates and carbohydrate conjugates	M+FA-H	C13H21NO10	34.1	1.49	1.97048	1.31916	0.0324181	0.107756	0.372038	71.4738	192.114	78.5421	84.0918	136.523	139.221	87.3084	37.2232	16.0982	53.2362	40.3999	42.0947	99.4984	132.282	330.297	426.945	120.395	46.6036	472.338	160.189	111.917	20.6762
cis-3-Chloroallyl aldehyde	0.71802	C16348	red				14.01_128.9501m/z	128.95	14.0078	pos	HMDB0060458	Organic oxygen compounds	Organooxygen compounds	Carbonyl compounds	M+K	C3H3ClO	34.1	0.729	-3.82017	1.79649	5.81799e-08	1.5406e-05	1.64492	414.35	251.896	369.241	440.511	346.191	413.936	450.185	421.382	416.365	439.753	436.617	409.315	304.123	324.88	203.134	239.76	287.806	207.406	209.769	256.505	291.601	193.976
Sclareol	1.24258	C09183	red				8.55_326.3046m/z	326.305	8.54772	pos	HMDB0036827	Lipids and lipid-like molecules	Prenol lipids	Diterpenoids	M+NH4	C20H36O2	44.1	25.2	-2.42941	3.01307	5.70669e-05	0.00197384	2.36621	1048.75	443.222	885.392	1180.18	884.572	1570.96	1230.06	832.052	701.31	999.95	917.146	1285.92	494.914	914.062	295.442	360.626	587.426	110.993	398.056	644.365	565.803	60.5298
Erucamide	0.470724						10.27_675.6746m/z	675.675	10.2726	pos	LMFA08010028	Lipids and lipid-like molecules	Fatty Acyls	Fatty amides	2M+H	C22H43NO	46.5	56	-2.41066	5.71687	0.00499571	0.0404496	1.3858	6440.75	4647.66	6672.43	5359.62	4634.79	7879.64	5432.83	8168.31	7187.24	6529.68	6222.54	6320.45	7233.75	6668.28	4700.7	4010.31	4101.83	3319.63	3135.88	3606.9	4381.51	5317.84
Antibiotic SB 202742	-4.77129						4.61_370.2505n	353.247	4.60992	pos	HMDB0041206	Benzenoids	Benzene and substituted derivatives	Benzoic acids and derivatives	M+H-H2O, M+H	C24H34O3	46.3	34.7	-0.735427	1.51902	0.0325353	0.10777	0.0366182	7.61041	207.831	6.75311	3.67364	5.88189	2.51036	4.9755	4.48103	31.1493	1.52039	6.73528	8.42361	3.43333	11.8363	760.195	155.386	6.82325	630.899	161.818	36.1179	38.9109	272.89
LysoPC(20:5(5Z,8Z,11Z,14Z,17Z))	-3.34835						6.22_586.3134m/z	586.313	6.22137	neg	HMDB0010397	Lipids and lipid-like molecules	Glycerophospholipids	Glycerophosphocholines	M+FA-H	C28H48NO7P	46.3	36	-3.02864	2.67303	0.0364853	0.11286	0.0981851	64.8116	660.096	117.034	70.1172	148.684	30.4967	93.5556	37.9185	110.538	4.35303	13.1115	22.3082	80.9208	124.4	2655.33	588.003	62.9185	1295.38	925.189	46.2788	34.41	788.126
PC(16:0/0:0)[U] / PC(16:0/0:0)[rac]	-2.13636						7.13_495.3314n	496.339	7.13047	pos	182	Unclassified	Unclassified	Unclassified	M+H, M+Na, M+K, 2M+H	C24H50NO7P	52	65.7	-2.18592	16.7762	0.00771474	0.0531814	0.227454	5853.26	25733.9	6470.63	5706.92	7738.13	3269.19	4163.84	2805.12	13222.4	4295.29	2975.91	7885.13	5369.95	8017	51795.2	24546.9	7988.87	60211.4	38615.3	11384.4	7699.47	41710.3
LysoPE(0:0/20:4(5Z,8Z,11Z,14Z))	-0.45765						6.68_500.2765m/z	500.276	6.67802	neg	HMDB0011487	Lipids and lipid-like molecules	Glycerophospholipids	Glycerophosphoethanolamines	M-H	C25H44NO7P	46.2	36.8	-3.59875	3.17545	0.0449063	0.124608	0.728171	2413.18	3314.03	2079.36	2694.1	4262.99	1406.97	2238.71	1421.31	3827.62	1250.25	2072.09	2878.45	3872.5	4632.12	3479.26	3247.01	3837.23	2604.11	4222.15	2346.35	2825.11	2074.51
3alpha-Hydroxy-5beta-chola-7,9(11)-dien-24-oic Acid	-4.40372						5.09_372.2658n	373.273	5.08507	pos	LMST04010330	Lipids and lipid-like molecules	Sterol Lipids	Bile acids and derivatives	M+H-H2O, M+H	C24H36O3	51.5	59.9	-1.86167	5.41416	0.0126674	0.0696581	0.0472443	120.373	2547.88	133.921	62.5513	66.722	30.0836	101.695	46.3272	395.322	37.1111	104.43	225.564	127.028	145.263	6999.2	2832.7	167.325	5905.53	3000.15	427.447	142.672	5731.49
LysoPE(18:3(6Z,9Z,12Z)/0:0)	-1.89547						6.03_476.2762m/z	476.276	6.03418	pos	62293	Lipids and lipid-like molecules	Glycerophospholipids	Glycerophosphoethanolamines	M+H	C23H42NO7P	43.4	25.5	-2.05502	1.31139	0.0236611	0.0944089	0.268785	41.1257	153.006	46.7036	58.3853	72.706	61.147	57.8253	33.2327	12.3076	29.2895	19.4438	20.2166	54.5746	41.0216	307.502	321.457	112.932	76.5192	423.848	74.1955	84.4496	33.5601
PC(20:5(5Z,8Z,11Z,14Z,17Z)/0:0)	-2.42256						6.10_586.3131m/z	586.313	6.10303	neg	LMGP01050050	Lipids and lipid-like molecules	Glycerophospholipids	Glycerophosphocholines	M+FA-H	C28H48NO7P	45.9	36.8	-3.51749	1.3413	0.022871	0.0933928	0.186525	31.5874	169.347	37.4007	42.8533	51.3488	38.7359	42.815	16.7145	35.925	14.6449	16.0492	19.3866	43.5537	90.7236	619.15	146.363	53.0072	250.766	223.06	75.4741	37.7808	153.592
Stearic Acid ethyl ester	-2.11736						10.29_311.2946m/z	311.295	10.2947	neg	45003	Unclassified	Unclassified	Unclassified	M-H	C20H40O2	50.2	57.8	-3.11463	1.43831	0.0355831	0.111887	0.230468	46.959	203.755	63.2503	59.6039	45.9662	44.3379	47.1973	42.0275	16.5925	67.1799	13.9566	69.4782	28.4568	90.8716	562.843	471.654	47.3121	154.367	502.539	38.2446	38.6976	102.563
2-hydroxyhexadecanoic acid	1.40937						8.56_271.2274m/z	271.227	8.56142	neg	34495	Unclassified	Unclassified	Unclassified	M-H	C16H32O3	49.9	53.1	-1.83438	1.77637	0.0255755	0.0975368	2.65622	330.172	124.301	336.911	254.822	147.404	79.2964	893.18	666.62	118.752	211.321	440.68	152.733	110.901	86.2908	151.14	86.2076	86.8991	177.323	147.866	117.941	133.64	144.805
1-(2-methoxy-tetradecanyl)-sn-glycero-3-phosphoethanolamine	-2.19259						6.74_424.2818m/z	424.282	6.73582	pos	LMGP02060009	Lipids and lipid-like molecules	Glycerophospholipids	Glycerophosphoethanolamines	M+H-H2O	C20H44NO7P	45.5	38.9	-1.09634	1.44412	0.0274874	0.100574	0.218758	43.1753	197.365	54.7153	42.6563	73.9167	50.4272	60.2839	31.1144	42.2802	17.2348	24.1396	34.9849	15.6132	40.1493	489.048	391.68	29.844	381.913	444.698	17.6531	26.1962	136.86
LysoPC(18:3(6Z,9Z,12Z))	-3.97847						6.19_562.3133m/z	562.313	6.19053	neg	HMDB0010387	Lipids and lipid-like molecules	Glycerophospholipids	Glycerophosphocholines	M+FA-H	C26H48NO7P	45.4	31.6	-3.36409	3.95365	0.0354939	0.111887	0.0634398	81.0706	1277.91	164.219	106.209	228.478	45.7371	115.53	53.0247	62.5165	7.41672	12.6577	14.9167	149.759	113.44	5203.95	1834.04	123.308	1871.22	2567.01	48.0481	70.4498	797.928
LysoPE(0:0/22:5(4Z,7Z,10Z,13Z,16Z))	-1.39789						6.84_527.3003n	528.308	6.83647	pos	HMDB0011494	Lipids and lipid-like molecules	Glycerophospholipids	Glycerophosphoethanolamines	M+H, M+Na	C27H46NO7P	45.4	32.6	-1.76417	3.62892	0.00849059	0.0557061	0.379485	515.375	1358.09	579.629	593.629	1055.95	369.23	369.346	396.21	595.525	245.889	373.367	574.978	561.836	595.609	2353.37	1805.61	929.478	2183.81	2757.22	351.738	577.975	1464.29
LysoPC(18:0)	-0.980216						8.16_568.3602m/z	568.36	8.15693	neg	HMDB0010384	Lipids and lipid-like molecules	Glycerophospholipids	Glycerophosphocholines	M+FA-H	C26H54NO7P	49.1	50.9	-3.50274	7.47366	0.00871215	0.0562872	0.506904	3733.08	7364.48	2410.42	4523.29	3721.73	2222.61	2261.58	2793.92	6602.81	4040.14	2795.57	5958.76	3576.51	4981.95	14258.8	7823.26	3870.94	10063	10295.6	5342.4	4027.35	9404.92
PC(0:0/16:0)[U]	-6.16487						6.58_496.3382m/z	496.338	6.57698	pos	40341	Unclassified	Unclassified	Unclassified	M+H	C24H50NO7P	45.3	33.6	-3.19818	2.28264	0.0397646	0.117133	0.0139376	5.32021	381.715	8.36459	4.99563	15.9811	6.61802	6.90155	0.717573	1.4389	0.821499	1.21447	6.14868	7.64723	8.57162	1226.33	936.932	15.2446	247.07	1264.74	6.71594	9.01899	94.8804
5,6-dehydro Arachidonic Acid	-1.07606						8.28_302.2240n	301.217	8.27993	neg	35293	Unclassified	Unclassified	Unclassified	M-H, 2M-H	C20H30O2	49	48.3	-2.04383	3.78057	0.0119935	0.0672895	0.474323	855.742	1804.14	1063.51	1073.94	1928.64	1368.54	829.469	495.766	381.479	402.827	520.737	492.52	1309.21	1659.46	3573.03	2584.57	1210.08	1296.63	3155.2	1293.67	1010.33	949.17
6R,7S-Epoxy-3Z,9Z-eicosadiene	0.615843						9.60_292.2763n	310.31	9.59883	pos	LMFA12000311	Lipids and lipid-like molecules	Fatty Acyls	Oxygenated hydrocarbons	M+H, M+NH4	C20H36O	49	46.7	-0.937793	4.42266	0.00388752	0.0339798	1.53245	3671.04	2395.53	3663.82	2966.58	2313.95	5620.53	2582.79	4549.5	3288.54	3752.29	3723.83	4248.58	3921.49	3103.36	2602.25	2220.07	2109.12	1340.1	1761.79	1894.65	2516.1	2486.4
PE(17:0/0:0)	-2.4681						6.16_467.3001n	468.307	6.16467	pos	77696	Unclassified	Unclassified	Unclassified	M+H, M+Na	C22H46NO7P	48.6	46.9	-2.36521	2.19622	0.0302754	0.104801	0.180729	99.4013	550.003	159.5	80.5143	301.972	54.4008	76.4988	38.1126	166.932	25.1162	24.2679	66.6981	80.7062	97.882	1199.02	418.048	93.9438	1695.87	569.377	77.0697	80.15	1187.96
DL-2-hydroxy stearic acid	1.74978						9.44_299.2589m/z	299.259	9.43772	neg	35432	Unclassified	Unclassified	Unclassified	M-H	C18H36O3	48.6	52.7	-1.0095	2.08022	0.022417	0.0925401	3.36308	413.58	122.976	308.302	307.347	130.99	93.1821	1259.59	743.14	115.84	369.755	614.283	193.367	107.211	115.836	192.698	67.6979	106.904	156.241	109.824	129.424	122.634	121.294
1-(4-hydroxyphenyl)pentan-3-one	0.970412						5.38_161.0957m/z	161.096	5.38155	pos	HMDB0132981	Benzenoids	Phenols	1-hydroxy-2-unsubstituted benzenoids	M+H-H2O	C11H14O2	48.2	45.8	-2.37699	1.11163	0.00101581	0.0144275	1.9594	159.646	81.477	224.35	224.244	146.016	232.171	223.008	127.485	113.049	131.271	105.356	69.5086	86.3709	110.19	54.5769	71.7979	100.011	71.1342	58.5193	99.6932	83.3209	79.1556
PE(21:0/0:0)	-1.31559						7.96_568.3601m/z	568.36	7.96295	neg	LMGP02050026	Lipids and lipid-like molecules	Glycerophospholipids	Glycerophosphoethanolamines	M+FA-H	C26H54NO7P	48.2	45.6	-3.52685	3.64636	0.0252	0.0968056	0.40176	608.297	1514.08	477.407	825.647	696.871	312.161	409.155	461.712	1226.9	413.817	351.43	907.876	620.842	820.173	3664.76	1931.42	614.002	1990.51	3112.67	464.143	638.517	1283.76
PE(20:4(5Z,8Z,11Z,14Z)/0:0)	-0.666599						6.66_501.2844n	502.292	6.66465	pos	LMGP02050009	Lipids and lipid-like molecules	Glycerophospholipids	Glycerophosphoethanolamines	M+H, M+K, M+H-H2O	C25H44NO7P	48	44.4	-2.28768	5.06809	0.00459384	0.0379619	0.62999	2788.21	4425.8	2357.95	3037.97	4806.7	1802.77	1918.99	1768.87	4778.35	1481.68	2492.17	3436.65	4379.67	5719.57	4338.91	4109.1	5696.98	3668.09	5975.56	3216.3	4085.95	3067.89
PC(20:4(8Z,11Z,14Z,17Z)/0:0)	-1.50247						6.57_588.3289m/z	588.329	6.56768	neg	LMGP01050140	Lipids and lipid-like molecules	Glycerophospholipids	Glycerophosphocholines	M+FA-H	C28H50NO7P	47.8	44.7	-3.2779	2.80925	0.00512955	0.0411595	0.352948	320.749	908.772	270.325	252.322	466.977	219.208	220.409	125.807	596.589	287.524	344.671	423.659	364.096	1433.57	2183.21	596.438	435.641	1251.64	736.085	688.513	485.82	912.711
Beta-Citryl-L-glutamic acid	-2.25201						0.86_321.0693n	320.062	0.855633	neg	HMDB0013220	Organic acids and derivatives	Carboxylic acids and derivatives	Amino acids, peptides, and analogues	M-H2O-H, M-H	C11H15NO10	44.7	28.5	-0.809171	1.90032	0.0206509	0.088801	0.209931	76.7293	365.497	27.9666	47.8703	14.0211	73.0553	135.422	78.352	18.9461	74.4159	15.9969	281.247	14.6305	289.743	770.101	1129.32	179.763	135.371	490.431	396.975	195.468	53.169
PE(18:0/0:0)	-1.18763						8.14_481.3158n	482.323	8.13558	pos	40775	Unclassified	Unclassified	Unclassified	M+H, M+Na, 2M+Na, 2M+H, M+H-H2O	C23H48NO7P	47.8	42	-2.19369	8.15501	0.000446467	0.00797295	0.439025	2564.56	5841.5	1548.3	3194.62	2388.11	1807.82	1615.35	2041.88	3078.52	3287.88	2247	4436.17	3003.09	4175.31	7685.71	7839.51	5900.64	5583.31	10360	4158.09	5738.33	3971.03
LysoPE(0:0/20:0)	-2.79151						7.27_554.3447m/z	554.345	7.26532	neg	HMDB0011481	Lipids and lipid-like molecules	Glycerophospholipids	Glycerophosphoethanolamines	M+FA-H	C25H52NO7P	47.5	50.3	-3.21667	1.13402	0.0281996	0.101605	0.144434	15.6075	108.059	20.2696	8.54924	23.4606	8.40234	15.9049	2.94203	36.6423	9.32046	11.652	18.9314	16.6475	18.0867	373.783	153.282	17.5404	124.373	246.802	10.7867	19.3049	99.9887
1-(2-methoxy-5Z-hexadecenyl)-sn-glycero-3-phosphoethanolamine	-2.27346						6.16_512.2977m/z	512.298	6.15937	neg	LMGP02060018	Lipids and lipid-like molecules	Glycerophospholipids	Glycerophosphoethanolamines	M+FA-H	C22H46NO7P	47.4	41.7	-3.52868	1.54053	0.0352218	0.111533	0.206834	59.7124	288.698	110.288	50.9354	187.13	28.4513	39.422	19.4228	97.0677	14.0262	11.9395	38.4416	52.157	56.1189	687.987	230.052	44.089	842.135	276.887	34.4729	36.1233	626.954
LysoPC(20:4(5Z,8Z,11Z,14Z))	-1.67118						6.70_588.3288m/z	588.329	6.69772	neg	HMDB0010395	Unclassified	Unclassified	Unclassified	M+FA-H	C28H50NO7P	47.4	42.4	-3.49733	3.91447	0.0112967	0.065259	0.313997	571.49	1820.05	651.347	485.481	1307.03	193.662	438.136	226.423	1552.98	135.205	285.345	439.288	812.2	1595.07	3869.51	1629.79	517.569	3469.07	2376.4	476.34	370.408	3084.16
LysoPC(18:1(9Z))	-1.35674						7.34_566.3447m/z	566.345	7.33948	neg	HMDB0002815	Lipids and lipid-like molecules	Glycerophospholipids	Glycerophosphocholines	M+FA-H	C26H52NO7P	47.4	41.8	-3.11834	8.82124	0.0274228	0.100521	0.390463	3933.94	10075.1	4921.75	5432.19	11153.2	3156.37	3227.22	2141.21	5954.83	626.408	939.022	1787.11	4990.52	5474.19	23995.3	11132.2	3884.17	16343.6	16820.6	2042.53	2417.34	13650.2
hentriacontane-14,16-dione	1.47729						10.53_465.4655m/z	465.466	10.5308	pos	46574	Unclassified	Unclassified	Unclassified	M+H	C31H60O2	47.3	46.5	-2.35942	1.29899	0.0195526	0.0860142	2.78426	182.281	65.4685	123.646	272.786	136.175	357.241	259.983	283.844	64.2507	147.113	110.032	67.7407	106.872	329.044	1.91847	0.47522	68.5528	0.0803385	0.967286	58.8343	87.7467	0.193425
2-ISOPROPYL-3-METHOXYCINNAMIC ACID	0.982658						5.38_220.1095n	203.106	5.38155	pos	43708	Unclassified	Unclassified	Unclassified	M+H-H2O, M+H, M+K	C13H16O3	47.3	44.6	-1.92486	1.06637	0.00163147	0.0196856	1.9761	148.826	75.313	231.134	198.734	133.03	216.621	217.15	120.599	108.736	98.6151	96.3796	67.2635	79.7032	89.3958	48.8168	65.3555	92.6246	59.9582	61.3273	100.122	76.5506	79.2763
MEDICA 16	-4.2169						8.08_341.2687m/z	341.269	8.08262	neg	62960	Unclassified	Unclassified	Unclassified	M-H	C20H38O4	47.2	45.3	-3.1273	1.16318	0.022337	0.092483	0.0537758	6.04716	112.451	3.03543	5.92508	3.6138	5.22716	5.00642	2.91195	13.966	6.87363	7.48056	6.43157	9.70445	8.01689	420.881	143.534	8.25678	191.195	173.535	8.12818	3.92042	157.343
Aliskiren	-5.97874						8.35_596.3919m/z	596.392	8.35377	neg	HMDB0015387	Organic acids and derivatives	Carboxylic acids and derivatives	Amino acids, peptides, and analogues	M+FA-H	C30H53N3O6	47.1	40.2	0.502239	2.74236	0.0329848	0.108436	0.015857	8.7873	554.16	11.8521	3.56279	25.2717	14.4757	2.85602	3.24044e-07	6.59076	3.24044e-07	3.24044e-07	23.2639	12.0544	7.78261	2046.36	1106.1	7.79975	518.409	1521.94	6.50976	11.0769	303.572
LysoPC(22:5(7Z,10Z,13Z,16Z,19Z))	-3.65878						6.87_614.3445m/z	614.344	6.87333	neg	HMDB0010403	Lipids and lipid-like molecules	Glycerophospholipids	Glycerophosphocholines	M+FA-H	C30H52NO7P	47	40.1	-3.28422	2.96155	0.0230179	0.0934092	0.0791768	60.6334	765.797	98.1139	58.7015	192.934	36.5734	43.8045	23.2295	91.5343	7.19784	14.1739	40.0712	83.0281	95.605	2617.25	671.182	88.1616	1815.87	1051.78	27.5651	43.9307	1163.6
PC(0:0/16:0)	-2.52021						6.93_495.3314n	496.339	6.92513	pos	40340	Unclassified	Unclassified	Unclassified	M+H, M+K, M+Na, 2M+H	C24H50NO7P	47	38.2	-2.13319	7.22209	0.012044	0.0672986	0.174318	814.615	4673.16	918.574	777.396	1278.13	447.976	630.128	413.591	1881.73	427.919	455.755	914.954	841.878	1056.62	11729.3	4396	1104.99	10955.6	7089.74	1138.01	943.917	7475.56
LysoPC(16:0)	-1.61912						7.13_540.3287m/z	540.329	7.12865	neg	HMDB0010382	Lipids and lipid-like molecules	Glycerophospholipids	Glycerophosphocholines	M+FA-H	C24H50NO7P	47	40.5	-4.09717	8.15655	0.0113388	0.0654552	0.325534	2390.1	7342.09	2595.47	2615.99	2608.83	1182.62	1618.44	1373.38	5682.14	2022.22	1327.53	2874.39	2189.64	2813.54	15139.6	8829.25	2359.57	14473.1	10613	3109.5	2084.61	11809.1
7Z, 10Z, 13Z, 16Z, 19Z-docosapentaenoic acid	-1.1198						8.86_330.2552n	329.248	8.85957	neg	24096	Unclassified	Unclassified	Unclassified	M-H, 2M-H	C22H34O2	47	37.9	-1.92862	4.64061	0.0186361	0.0838404	0.460158	1231.06	2675.29	1069.08	1096.08	2350.94	2249.3	1048.76	623.478	531.062	1072.91	942.98	1325.98	2056.9	2185.43	3939.3	5078.83	1701.15	1617.96	5849.94	1453.73	1513.94	1355.75
PE(16:0/0:0)	-1.74842						7.10_453.2846n	454.292	7.10047	pos	40776	Unclassified	Unclassified	Unclassified	M+H, M+Na, 2M+H, M+H-H2O	C21H44NO7P	46.9	37.6	-2.04389	3.69355	0.00354679	0.0324951	0.297628	356.43	1197.57	348.127	466.823	422.939	231.18	203.876	283.694	473.17	332.66	249.904	551.923	360.219	472.386	1816.07	1492.4	626.818	2462.31	2239.51	536.756	593.06	1376.15
Asperagenin	-1.84006						6.27_448.3178n	449.325	6.26683	pos	89828	Lipids and lipid-like molecules	Prenol lipids	Triterpenoids	M+H-H2O, M+H	C27H44O5	43.7	27.8	-2.50583	1.00654	0.0160344	0.0775833	0.279309	35.4585	126.951	87.7734	37.2396	58.6525	55.5688	91.8456	23.5051	3.24044e-07	3.24044e-07	3.24044e-07	3.24044e-07	90.076	222.897	59.2305	25.3251	225.409	47.6768	53.7211	233.16	288.021	23.9896
LysoPC(20:0)	-5.75998						8.36_552.4007m/z	552.401	8.36057	pos	61700	Lipids and lipid-like molecules	Glycerophospholipids	Glycerophosphocholines	M+H	C28H58NO7P	46.8	40.8	-2.95145	5.24949	0.0234247	0.0940641	0.0184533	35.9727	1949.39	62.3023	17.127	121.693	53.5612	30.2127	6.59789	11.3512	3.24044e-07	1.55383	55.3281	55.4371	41.3501	6037.97	3933.23	55.1102	2126.04	5780.87	39.975	68.9745	1354.98
LysoPE(16:0/0:0)	-1.90381						6.90_454.2920m/z	454.292	6.89563	pos	HMDB0011503	Lipids and lipid-like molecules	Glycerophospholipids	Glycerophosphoethanolamines	M+H	C21H44NO7P	43.7	24.8	-1.78454	1.53459	0.00401659	0.0347917	0.267237	55.6428	208.216	64.7953	73.0395	69.9115	36.0284	31.6738	40.3316	68.4304	46.8563	40.8856	84.4759	62.8158	69.3662	291.735	267.304	103.815	448.866	392.547	78.1121	88.9807	278.614
Acetyl tributyl citrate	0.306345						8.01_402.2245n	403.232	8.00525	pos	89746	Organic acids and derivatives	Carboxylic acids and derivatives	Tricarboxylic acids and derivatives	M+H, 2M+K, 2M+NH4, 2M+Na, M+NH4, M+Na, M+K	C20H34O8	43.7	24.1	-2.18678	8.29156	0.0203713	0.0883746	1.23657	25317.5	20474	22044.1	25355.9	29216.9	26398.5	24963.4	26743.7	24677.5	25718	25329.7	22727.5	29344.8	28102.5	13938.2	17302.9	23455.8	13731.6	15688.9	20535.1	24596.9	18043
PAF C-16	-1.04451						8.15_523.3625n	524.37	8.15008	pos	34488	Unclassified	Unclassified	Unclassified	M+H, M+K, M+Na, M+H-H2O	C26H54NO7P	43.6	21.8	-2.47015	16.1789	0.00192592	0.0220549	0.48481	13294.2	27421.6	7365.06	16724.9	13624.6	8833.21	8300.8	9153.79	24658.3	12904	9783.53	21594.3	11414.5	20694.2	40175.7	31169.6	20660.5	38357	44320	19821.3	19767.9	27835.1
LysoPE(22:6(4Z,7Z,10Z,13Z,16Z,19Z)/0:0)	-0.938358						6.49_526.2943m/z	526.294	6.48948	pos	HMDB0011526	Lipids and lipid-like molecules	Glycerophospholipids	Glycerophosphoethanolamines	M+H	C27H44NO7P	41.2	22.1	2.79576	1.52864	0.00603762	0.046095	0.521827	140.636	269.507	130.947	138.157	264.775	218.283	114.927	82.3324	75.6354	144.97	128.424	107.908	197.226	211.652	143.376	299.323	424.96	161.515	460.916	301.81	355.622	138.668
Comptonin	-2.00552						3.73_284.1045n	283.097	3.72767	neg	LMPK12140188	Lipids and lipid-like molecules	Polyketides	Flavonoids	M-H, 2M-H, M+FA-H	C17H16O4	43.4	21.2	-1.38802	1.42202	0.0299224	0.104024	0.249046	46.5499	186.913	38.5576	64.1154	80.3265	80.6917	47.879	34.6089	21.2847	32.4834	20.8823	44.6691	52.8807	69.0489	486.351	429.333	102.179	98.4193	450.55	58.3315	90.1393	31.8957
2-linoleoyl-sn-glycero-3-phosphocholine	-1.6489						6.55_564.3289m/z	564.329	6.55302	neg	HMDB0062711	Lipids and lipid-like molecules	Glycerophospholipids	Glycerophosphocholines	M+FA-H	C26H50NO7P	46.1	36.3	-3.42076	3.35427	0.00891338	0.0570843	0.318884	386.134	1210.89	442.348	437.037	653.898	324.307	415.98	228.733	501.611	257.557	282.334	317.531	441.378	965.726	3225.16	1120.73	478.265	2143.57	1318.38	687.761	463.675	1264.27
S-(9-deoxy-delta9,12-PGD2)-glutathione	-0.483791						8.16_640.2907m/z	640.291	8.15693	neg	HMDB0013058	Organic acids and derivatives	Carboxylic acids and derivatives	Amino acids, peptides, and analogues	M-H	C30H47N3O10S	38.9	0	-0.36304	1.1427	0.0432913	0.122486	0.715096	257.63	360.273	193.664	327.5	262.561	174.37	157.445	192.166	430.35	285.794	193.278	359.173	233.701	296.533	537.635	363.142	213.236	447.182	434.467	309.351	250.747	516.74
Corchorifatty acid D	-2.16816						6.75_308.1988n	309.206	6.74998	pos	HMDB0033243	Lipids and lipid-like molecules	Fatty Acyls	Lineolic acids and derivatives	M+H, M+Na, M+H-H2O	C18H28O4	43.4	22.6	0.0942105	1.28344	0.0364653	0.112845	0.222494	44.5597	200.273	45.5737	29.8781	78.6074	118.623	54.314	6.206	11.7021	41.0062	38.4043	21.2821	169.857	366.846	12.5039	8.81401	463.565	9.02736	27.2031	442.263	493.188	9.46708
PE(P-16:0/0:0)	-0.872978						7.36_437.2899n	438.297	7.35995	pos	46719	Unclassified	Unclassified	Unclassified	M+H, 2M+H, M+Na	C21H44NO6P	45.7	31.8	-1.75372	4.91456	0.036269	0.112627	0.546019	2687.18	4921.41	2446.41	4050.22	3218.43	2080.49	2549.89	2872.1	2443.99	1607.81	2029.74	3572.73	2323.51	2390.84	7565.45	5397.34	2776.54	10600.6	6419.18	1881.49	2284.44	7574.71
LysoPE(0:0/20:1(11Z))	-2.547						6.86_552.3290m/z	552.329	6.8585	neg	HMDB0011482	Lipids and lipid-like molecules	Glycerophospholipids	Glycerophosphoethanolamines	M+FA-H	C25H50NO7P	43.3	24.1	-3.32596	2.7825	0.0367605	0.113144	0.171111	124.684	728.675	242.251	127.575	418.804	68.9976	148.951	45.7155	129.729	7.6796	16.0347	41.1039	135.566	122.473	2634.23	1099.56	120.878	1038.2	1395.74	50.9773	64.785	624.343
3alpha,12beta-Dihydroxy-11-oxo-5beta-cholan-24-oic Acid	-5.17686						4.61_406.2713n	424.305	4.60992	pos	LMST04010188	Lipids and lipid-like molecules	Sterol Lipids	Bile acids and derivatives	M+NH4, 2M+NH4, 2M+Na, M+K, M+Na, M+H-H2O	C24H38O5	43.1	23	-1.51406	2.39994	0.042678	0.121694	0.0276446	14.6263	529.083	18.4921	5.64783	10.7701	3.46661	13.1463	4.70425	59.2571	2.23254	10.0054	18.5405	7.63694	21.5597	2144.94	312.018	18.4709	1600.3	354.133	94.6038	106.322	630.846
PC(15:0/0:0)	-4.44202						6.46_482.3228m/z	482.323	6.4605	pos	LMGP01050016	Lipids and lipid-like molecules	Glycerophospholipids	Glycerophosphocholines	M+H	C23H48NO7P	43.1	20.1	-2.63438	4.40405	0.0296108	0.103664	0.0460064	66.1843	1438.59	93.4897	34.9588	196.241	43.0334	46.2869	15.3711	109.654	29.2482	33.2783	60.2813	83.4845	76.7285	5388.71	1987.73	128.129	1919.52	3650.24	53.3703	98.8935	999.074
LysoPE(18:2(9Z,12Z)/0:0)	-0.851618						6.66_477.2847n	478.292	6.66465	pos	62292	Lipids and lipid-like molecules	Glycerophospholipids	Glycerophosphoethanolamines	M+H, M+Na, 2M+H, M+H-H2O	C23H44NO7P	43.1	24.9	-1.84281	3.32446	0.0415795	0.120142	0.554163	968.961	1748.51	1063.56	1525.61	2648.62	895.894	911.131	688.948	606.392	332.886	423.593	592.985	1255.32	951.915	2877.65	2475.7	1345.61	1927.07	3444.13	954.046	1093.6	1160.09
15-hydroxy-tetracosa-6,9,12,16,18-pentaenoic acid	-3.45512						6.21_374.2821n	357.279	6.2085	pos	LMFA01050438	Lipids and lipid-like molecules	Fatty Acyls	Fatty Acids and Conjugates	M+H-H2O, M+H	C24H38O3	45.3	28.6	0.0883241	1.60181	0.00860135	0.056066	0.0911815	20.125	220.714	10.9566	26.076	17.2746	9.74866	10.9413	10.5133	54.9165	10.7813	13.3421	36.7001	16.7547	23.2624	517.535	172.839	21.3476	525.271	200.322	219.587	22.3626	487.861
1-(2-methoxy-13-methyl-pentadecanyl)-sn-glycero-3-phosphoethanolamine	-1.45407						7.70_452.3128m/z	452.313	7.7001	pos	LMGP02060015	Lipids and lipid-like molecules	Glycerophospholipids	Glycerophosphoethanolamines	M+H-H2O	C22H48NO7P	43.1	18.7	-1.54005	3.56593	0.0318388	0.106913	0.36499	594.176	1627.92	671.358	458.979	775.26	522.867	807.124	417.028	686.47	418.766	445.776	738.127	328.107	369.927	3586.04	2017.99	498.619	3821.08	2556.61	349.674	488.554	2262.61
LysoPC(20:3(5Z,8Z,11Z))	-2.09599						7.04_590.3445m/z	590.345	7.03833	neg	HMDB0010393	Lipids and lipid-like molecules	Glycerophospholipids	Glycerophosphocholines	M+FA-H	C28H52NO7P	45.3	31.3	-3.30408	2.16896	0.0312653	0.106173	0.233907	129.494	553.614	158.561	179.025	273.49	50.0132	85.3877	80.5196	278.179	38.5036	59.7391	91.5214	151.651	252.52	1588.78	339.93	169.278	1462.52	514.053	85.6636	84.2841	887.449
D-(+)-Malic acid	-0.684618						0.83_134.0212n	133.014	0.826633	neg	63096	Unclassified	Unclassified	Unclassified	M-H2O-H, M-H	C4H6O5	45.2	31.4	-2.44746	1.03972	0.0109726	0.0643772	0.62217	104.527	168.004	134.269	155.135	173.171	85.5692	117.262	64.5662	56.6337	84.2846	83.0683	91.3109	147.412	150.038	243.39	135.943	185.156	117.237	276.764	193.35	155.087	75.6604
PE(19:0/0:0)	-2.12281						6.93_540.3288m/z	540.329	6.93367	neg	LMGP02050028	Lipids and lipid-like molecules	Glycerophospholipids	Glycerophosphoethanolamines	M+FA-H	C24H50NO7P	42.9	19.6	-3.72911	4.53708	0.0145043	0.0745965	0.229599	462.593	2014.78	557.849	451.638	704.899	251.965	345.8	237.848	1030.47	242.743	260.457	542.259	493.519	601.908	5261.62	2070.35	486.838	4272.6	2951.52	534.502	408.012	3066.95
(1S,2S)-3-oxo-2-pentyl-cyclopentanebutanoic acid	0.911785						5.38_221.1545m/z	221.155	5.38373	neg	LMFA02010016	Lipids and lipid-like molecules	Fatty Acyls	Octadecanoids	M-H2O-H	C14H24O3	45.2	28.7	-0.764189	1.64354	0.00453326	0.0377333	1.88137	389.41	206.982	673.62	592.702	351.54	526.498	517.971	288.317	261.5	269.962	236.566	175.421	228.918	271.805	151.422	193.443	234.58	173.311	163.471	269.025	181.409	202.433
1-Heptadecanoylglycerophosphoethanolamine	-2.6792						6.00_512.2977m/z	512.298	5.99505	neg	HMDB0061691	Lipids and lipid-like molecules	Glycerophospholipids	Glycerophosphoethanolamines	M+FA-H	C22H46NO7P	45.1	34.7	-3.59259	1.05234	0.0115565	0.0661649	0.156128	14.5365	93.1067	21.5527	11.3065	48.6911	10.4789	9.42294	3.93922	19.3141	4.75901	4.22304	11.6777	15.3806	19.6378	247.37	136.75	14.3769	177.894	166.772	20.9335	10.9568	120.995
LysoPC(18:3(9Z,12Z,15Z))	-3.01173						6.06_562.3130m/z	562.313	6.05655	neg	HMDB0010388	Lipids and lipid-like molecules	Glycerophospholipids	Glycerophosphocholines	M+FA-H	C26H48NO7P	44.9	29.7	-4.0114	1.882	0.0291208	0.103218	0.123988	36.9117	297.704	51.7065	57.6735	66.553	42.8097	47.67	32.0243	14.6961	17.021	15.5285	23.4345	63.1322	74.9976	1134.63	433.318	83.0798	334.517	583.22	63.672	64.1069	142.37
LysoPC(22:5(4Z,7Z,10Z,13Z,16Z))	-2.67501						6.74_614.3447m/z	614.345	6.74102	neg	HMDB0010402	Unclassified	Unclassified	Unclassified	M+FA-H	C30H52NO7P	44.9	31.4	-2.86556	1.41881	0.0103629	0.061777	0.156582	27.2181	173.826	30.9122	30.419	60.5463	37.2095	18.2996	8.96982	21.0569	16.4203	14.5765	33.7707	42.8202	54.6925	516.285	166.621	59.9612	333.066	235.019	37.8501	37.8386	254.11
PG(16:0/0:0)	0.494732						8.25_484.2815n	485.289	8.24523	pos	LMGP04050008	Lipids and lipid-like molecules	Glycerophospholipids	Glycerophosphoglycerols	M+H, M+NH4, M+Na	C22H45O9P	40.1	7.1	2.82329	1.39469	0.00162806	0.0196741	1.40906	442.608	314.116	424.866	481.03	484.899	457.016	445.612	414.658	412.37	420.763	483.599	401.264	382.21	481.548	234.206	277.483	251.821	218.284	237.177	363.257	479.825	215.348
4E,6Z,10Z-Hexadecatrien-1-ol	0.820559						8.75_219.2111m/z	219.211	8.75022	pos	LMFA05000201	Lipids and lipid-like molecules	Fatty Acyls	Fatty alcohols	M+H-H2O	C16H28O	42.5	29.3	1.54562	1.10406	0.0363975	0.112822	1.76609	199.06	112.712	141.025	170.57	159.937	317.757	279.857	334.066	141.492	179.621	148.755	117.52	240.238	278.918	63.8554	148.435	85.8688	6.10848	129.388	92.6554	80.9033	0.750865
LysoPC(15:0)	-3.82339						6.64_481.3158n	482.323	6.63532	pos	HMDB0010381	Lipids and lipid-like molecules	Glycerophospholipids	Glycerophosphocholines	M+H, 2M+H	C23H48NO7P	44.7	26.6	-2.16804	3.72572	0.0181854	0.0829087	0.0706392	74.1368	1049.51	98.1264	48.5492	163.231	49.156	56.3607	23.3146	138.024	49.2348	37.4543	77.9175	76.7657	111.397	3531.12	1186.42	141.58	1998.82	2146.52	109.707	125.746	1067.05
LysoPE(0:0/18:0)	-1.41466						7.93_482.3230m/z	482.323	7.93292	pos	HMDB0011129	Lipids and lipid-like molecules	Glycerophospholipids	Glycerophosphoethanolamines	M+H	C23H48NO7P	44.4	27.5	-2.39687	3.28482	0.00189895	0.0218298	0.375098	350.055	933.236	237.279	451.522	354.937	249.032	244.859	293.501	434.311	328.087	287.265	619.759	455.995	589.023	1473.61	1334.48	811.399	975.667	1906.28	403.378	804.783	577.745
PS(20:2(11Z,14Z)/0:0)	-3.16686						6.61_572.2967m/z	572.297	6.60598	pos	LMGP03050021	Lipids and lipid-like molecules	Glycerophospholipids	Glycerophosphoserines	M+Na	C26H48NO9P	44.3	27.1	1.47413	1.28875	0.000877202	0.012961	0.111348	11.446	102.795	5.12827	18.5382	39.7826	27.4908	3.20641	3.24044e-07	4.66657	4.43157	1.91893	9.29647	24.2854	63.9945	240.659	140.38	67.9132	133.926	193.186	55.0076	39.6612	68.9362
LysoPC(22:6(4Z,7Z,10Z,13Z,16Z,19Z))	-1.92907						6.65_612.3289m/z	612.329	6.64752	neg	HMDB0010404	Lipids and lipid-like molecules	Glycerophospholipids	Glycerophosphocholines	M+FA-H	C30H50NO7P	44.3	26.5	-3.14379	1.26012	0.0220202	0.0918496	0.262599	44.5464	169.637	89.2789	33.7243	125.765	36.3922	45.224	13.0557	42.9172	4.30033	14.1629	40.6437	54.5621	67.3978	513.201	187.93	75.6218	319.935	213.834	24.5746	47.6028	191.71
LysoPE(0:0/18:2(9Z,12Z))	-0.734341						6.50_477.2846n	478.292	6.50417	pos	HMDB0011477	Lipids and lipid-like molecules	Glycerophospholipids	Glycerophosphoethanolamines	M+H, M+Na	C23H44NO7P	44.2	32.9	-1.89096	1.96053	0.00887205	0.0570542	0.601093	315.761	525.311	281.36	435.594	532.753	400.117	343.796	239.682	176.319	269.129	220.855	258.005	368.217	355.615	656.247	691.48	509.538	394.224	921.565	578.365	523.415	254.449
LysoPC(18:1(11Z))	-1.22758						7.16_566.3446m/z	566.345	7.16273	neg	HMDB0010385	Lipids and lipid-like molecules	Glycerophospholipids	Glycerophosphocholines	M+FA-H	C26H52NO7P	44.2	26.1	-3.41541	6.15919	0.00179898	0.0211347	0.427033	1785.52	4181.22	2580.9	3101.4	2374.26	1496.36	1799.97	1198.51	2040.18	1298.5	793.124	1171.98	1759.93	3090.86	7771.55	4434.84	2755.22	6150.68	5718.12	3014.05	2258.44	4858.54
PC(O-16:0/3:1(2E))	-5.96267						7.80_580.3601m/z	580.36	7.79945	neg	LMGP01020070	Lipids and lipid-like molecules	Glycerophospholipids	Glycerophosphocholines	M+FA-H	C27H54NO7P	42.2	31.9	-3.44187	1.3903	0.0195144	0.0859759	0.0160345	2.48062	154.705	5.67324	3.24044e-07	13.3137	3.24044e-07	1.17946	3.24044e-07	4.63981	3.24044e-07	3.24044e-07	3.24044e-07	3.24044e-07	3.24044e-07	516.477	158.595	3.24044e-07	375.949	240.829	3.24044e-07	3.24044e-07	255.197
LysoPE(0:0/22:5(7Z,10Z,13Z,16Z,19Z))	-1.08706						6.71_528.3077m/z	528.308	6.70748	pos	HMDB0011495	Lipids and lipid-like molecules	Glycerophospholipids	Glycerophosphoethanolamines	M+H	C27H46NO7P	44.1	25.3	-1.48665	2.2501	0.00236967	0.0250847	0.470719	269.143	571.771	243.773	282.122	401.112	323.667	183.174	165.412	238.777	299.322	226.772	327.303	284.211	265.155	429.144	743.239	526.059	1100.64	821.456	440.901	441.303	665.604
Anandamide (20:l, n-9)	0.439261						8.79_353.3289n	354.336	8.79288	pos	LMFA08040010	Lipids and lipid-like molecules	Fatty Acyls	Fatty amides	M+H, M+Na	C22H43NO2	42.1	21.6	-1.48041	1.312	0.00476366	0.0389673	1.35591	450.851	332.508	454.109	403.238	414.751	540.992	435.802	531.485	385.633	405.528	352.052	584.922	475.662	310.771	317.619	450.876	325.744	158.119	282.479	351.378	343.554	308.883
PS(18:3(9Z,12Z,15Z)/0:0)	-5.924						6.06_520.2659m/z	520.266	6.06318	pos	LMGP03050029	Lipids and lipid-like molecules	Glycerophospholipids	Glycerophosphoserines	M+H	C24H42NO9P	44	28.3	-2.04559	1.2573	0.0454495	0.125797	0.0164702	2.00138	121.515	3.16684	4.3344	12.0558	3.24044e-07	3.24044e-07	3.24044e-07	3.24044e-07	3.24044e-07	0.45675	3.24044e-07	11.4873	1.93637	507.935	247.005	11.1982	106.081	308.045	1.32702	1.20041	18.9374
PE(22:6(4Z,7Z,10Z,13Z,16Z,19Z)/0:0)	-0.767302						6.62_526.2930m/z	526.293	6.62065	pos	77679	Unclassified	Unclassified	Unclassified	M+H	C27H44NO7P	43.8	24.8	0.256409	1.80245	0.0332765	0.108707	0.587515	354.42	603.252	409.367	418.215	1027.59	444.485	242.661	198.607	171.346	154.656	240.006	237.26	579.21	665.052	394.099	575.033	1051.47	458.426	834.989	385.138	723.883	365.215
Stearoylethanolamide	1.04384						9.31_328.3203m/z	328.32	9.31002	pos	3720	Organic nitrogen compounds	Organonitrogen compounds	Amines	M+H	C20H41NO2	43.8	22.3	-2.02987	1.76352	0.00208873	0.0232777	2.0617	465.102	225.591	255.279	564.47	329.399	432.528	286.794	393.63	490.467	620.269	588.038	690.143	315.288	590.749	205.955	106.504	218.177	119.864	154.014	258.715	222.939	63.704
Hispidulin 7-(6''-E-p-Coumaroylglucoside)	0.69258						9.71_626.1892m/z	626.189	9.71317	pos	LMPK12111154	Lipids and lipid-like molecules	Polyketides	Flavonoids	M+NH4	C31H28O13	43.8	38.9	3.94033	1.13946	0.0106937	0.0631858	1.61617	306.144	189.425	292.847	411.446	173.51	151.053	338.598	347.818	318.878	223.898	365.179	438.212	125.569	271.26	261.057	173.742	335.056	139.994	233.127	98.9372	199.081	56.4308
p-Cresol glucuronide	-2.0209						2.58_302.1238m/z	302.124	2.58085	pos	HMDB0011686	Organic oxygen compounds	Organooxygen compounds	Carbohydrates and carbohydrate conjugates	M+NH4	C13H16O7	43.7	22.5	1.20899	1.04085	0.0406157	0.118509	0.246405	30.3648	123.231	14.1936	16.1049	115.142	28.6023	15.0792	11.2112	44.3464	4.0896	13.1865	41.6924	15.9592	10.9913	316.428	128.138	20.4818	326.679	158.054	8.73109	18.0724	228.778
Porrigenin A	-1.51579						5.45_448.3182n	449.325	5.4532	pos	LMST01080001	Lipids and lipid-like molecules	Sterol Lipids	Sterols	M+H-H2O, M+H	C27H44O5	41.4	12.4	-1.47907	1.24915	0.00819713	0.0547203	0.349704	80.9466	231.472	222.775	60.0532	158.446	101.627	201.123	37.5767	6.64005	7.7244	8.95191	4.54907	243.515	418.293	176.939	79.8798	356.425	130.908	92.5699	379.663	355.345	81.1771
PI(20:4(5Z,8Z,11Z,14Z)/0:0)	-1.57489						6.49_620.2947n	621.302	6.48948	pos	LMGP06050006	Lipids and lipid-like molecules	Glycerophospholipids	Glycerophosphoinositols	M+H, M+NH4, M+Na, M+K, M+H-H2O	C29H49O12P	43.7	25.2	-2.37213	3.14003	0.00837445	0.0552604	0.33567	369.213	1099.93	439.645	798.779	1128.45	311.069	231.743	99.297	320.966	94.4521	145.885	121.843	616.848	839.497	1948.22	783.207	566.554	2380.35	1527.53	411.763	373.633	1551.68
PE-Cer(d16:1(4E)/24:0(2OH))	-28.456						5.09_799.5704m/z	799.57	5.08507	pos	LMSP03020086	Lipids and lipid-like molecules	Sphingolipids	Phosphosphingolipids	M+K	C42H85N2O7P	41.3	14.6	-2.87977	1.13839	0.0307019	0.10519	2.71575e-09	3.24044e-07	119.32	3.24044e-07	3.24044e-07	3.24044e-07	3.24044e-07	3.24044e-07	3.24044e-07	3.24044e-07	3.24044e-07	3.24044e-07	3.24044e-07	3.24044e-07	3.24044e-07	441.93	68.6034	3.24044e-07	296.046	106.085	3.24044e-07	3.95113	276.59
Carindone	0.681803						8.25_530.3467m/z	530.347	8.24523	pos	HMDB0038189	Lipids and lipid-like molecules	Prenol lipids	Sesquiterpenoids	M+NH4	C31H44O6	41.3	15.2	-1.76047	1.25174	0.00152384	0.0187823	1.60414	262.959	163.925	232.659	304.876	213.709	229.504	212.446	247.648	311.315	278.835	317.38	281.217	202.972	336.002	138.134	131.313	108.076	94.0999	114.549	164.976	224.265	124.862
3alpha-Hydroxy-5beta-chol-14-en-24-oic Acid	-2.75698						6.06_374.2827n	357.279	6.06318	pos	LMST04010211	Lipids and lipid-like molecules	Sterol Lipids	Bile acids and derivatives	M+H-H2O, M+H	C24H38O3	41.2	23.3	1.69875	1.0433	0.00680621	0.0496031	0.147934	13.4499	90.9185	11.9624	29.9623	8.83431	8.71493	9.01871	15.0786	19.3892	9.90484	7.44034	14.1933	10.4089	16.05	169.397	65.6465	18.3514	238.999	86.6732	155.332	16.671	131.655
PG(22:2(13Z,16Z)/0:0)	1.31418						5.38_609.3390m/z	609.339	5.38373	neg	LMGP04050027	Lipids and lipid-like molecules	Glycerophospholipids	Glycerophosphoglycerols	M+FA-H	C28H53O9P	38.9	5.89	-3.35724	1.18683	0.0134374	0.0718814	2.4866	177.999	71.5834	380.855	287.743	174.905	275.216	294.558	81.2505	91.9866	74.8781	76.1908	42.41	80.1173	84.8463	53.0391	76.3606	75.8865	81.6338	41.2367	102.832	45.7371	74.144
1-O-(2-methoxy-4Z-hexadecenyl)-sn-glycero-3-phosphocholine	0.500697						7.63_554.3445m/z	554.345	7.63247	neg	LMGP01060043	Lipids and lipid-like molecules	Glycerophospholipids	Glycerophosphocholines	M+FA-H	C25H52NO7P	41.2	10.6	-3.5681	8.46821	0.0016444	0.0197822	1.4149	16059.9	11350.6	13458.4	13635.2	14626.6	15094.7	19396.4	16272.6	15226.8	18219.2	16668.5	18000.3	16945.9	13519.8	9173.5	11532.6	7329.75	8048.16	9750.84	15480.4	14153.9	7570.74
Tricin 7-neohesperidoside	-1.58317						5.16_661.1728m/z	661.173	5.15622	pos	HMDB0037462	Phenylpropanoids and polyketides	Flavonoids	Flavonoid glycosides	M+Na	C29H34O16	43.4	22.4	-1.74205	1.44374	0.0308728	0.105414	0.333748	97.7569	292.907	32.3064	88.8583	55.8257	39.2222	96.3785	68.9499	145.139	110.716	240.867	99.3058	337.913	97.9315	825.432	510.279	12.2598	404.259	401.775	12.4821	111.072	215.663
17,23-Epoxy-29-hydroxy-27-norlanost-8-ene-3,15,24-trione	-1.81663						6.66_470.3024n	979.577	6.66465	pos	HMDB0035113	Lipids and lipid-like molecules	Prenol lipids	Triterpenoids	M+K, 2M+K	C29H42O5	37.2	1.04	-1.85244	1.53825	0.0331047	0.10851	0.283884	60.2202	212.13	49.7274	87.741	319.511	19.3925	20.2995	16.6445	46.7455	2.52812	14.7639	24.8487	118.656	113.753	455.418	267.731	170.152	209.074	607.837	33.7111	72.7608	72.2032
Isoamoritin	-2.33585						11.01_489.2637m/z	489.264	11.0131	pos	LMPK12140384	Lipids and lipid-like molecules	Polyketides	Flavonoids	M+H-H2O	C31H38O6	41	9.26	0.373747	1.44176	0.0374163	0.114068	0.198079	39.2552	198.18	32.5911	30.738	48.9134	60.3547	44.8578	30.3356	28.7753	62.3511	19.234	34.4014	65.1783	109.018	588.715	491.949	57.2429	80.2823	470.346	51.7496	49.2826	18.0333
PC(14:0/0:0)	-2.69084						5.98_468.3073m/z	468.307	5.97618	pos	40278	Unclassified	Unclassified	Unclassified	M+H	C22H46NO7P	43.3	23.4	-2.39484	1.4394	0.00699988	0.0505293	0.154873	25.4218	164.146	34.3411	21.8362	77.9586	22.1567	17.4323	8.71497	35.2126	8.69438	7.82025	20.051	32.0766	37.8897	365.573	242.704	39.5584	307.569	333.635	33.955	29.2344	219.267
MG(18:0/0:0/0:0)	0.607884						9.81_358.3078n	341.304	9.81217	pos	HMDB0011131	Lipids and lipid-like molecules	Glycerolipids	Monoradylglycerols	M+H-H2O, M+H	C21H42O4	41	11.8	-1.51025	1.53765	0.00293496	0.0287547	1.52402	428.98	281.479	408.447	479.699	405.032	379.778	389.033	409.866	399.731	546.773	493.008	378.437	450.262	539.991	238.732	234.197	226.203	139.824	248.38	271.18	296.038	169.985
Pipericine	1.69358						10.27_336.3256m/z	336.326	10.2726	pos	HMDB0031678	Lipids and lipid-like molecules	Fatty Acyls	Fatty amides	M+H	C22H41NO	38.7	13.6	-1.61347	1.01505	0.000215313	0.00494203	3.23458	74.2579	22.9575	74.7489	93.0819	63.162	47.4335	42.8701	127.532	71.4102	79.9251	71.4492	70.9665	72.3809	65.4772	23.686	4.40505	3.24044e-07	19.9986	3.787	3.24044e-07	19.7837	20.0569
2-[(3,3-dimethyloxiran-2-yl)methyl]-4-(3-methylbut-2-en-1-yl)benzene-1,3,5-triol	0.667532						7.71_301.1405m/z	301.141	7.71427	pos	HMDB0133048	Benzenoids	Phenols	Benzenetriols and derivatives	M+Na	C16H22O4	38.7	8.28	-1.78254	1.55081	7.10969e-05	0.00227284	1.58835	316.736	199.411	283.158	286.937	275.89	314.409	352.521	365.428	308.094	339.62	328.107	313.19	269.755	309.411	120.9	221.007	233.795	129.239	116.177	172.356	237.276	184.196
1-arachidonoyl-sn-glycero-3-phospho-1D-myo-inositol	-1.05352						6.27_619.2873m/z	619.287	6.26787	neg	HMDB0062722	Lipids and lipid-like molecules	Glycerophospholipids	Glycerophosphoinositols	M-H	C29H49O12P	40.6	8.46	-2.51134	2.40186	0.0109849	0.0643772	0.481791	437.204	907.456	259.551	903.605	713.206	719.214	184.001	134.822	231.726	558.219	358.71	308.987	797.649	1845.38	834.384	351.962	1093.84	736.098	569.642	1443.78	900.828	500.989
Alpha-Pyrrolidinopropiophenone	-1.62614						6.85_203.1306n	424.281	6.85113	pos	85090	Unclassified	Unclassified	Unclassified	M+H, 2M+NH4	C13H17NO	43.1	24.9	-2.04407	1.51843	0.025502	0.097442	0.323953	78.1058	241.102	85.7294	70.651	118.833	66.1713	94.2173	61.6861	78.9759	50.9769	59.9323	93.8846	61.3588	76.2319	572.172	444.092	86.0482	356.289	528.379	54.6036	76.3522	155.496
Asparagoside E	2.03881						5.38_919.4884m/z	919.488	5.38373	neg	HMDB0031838	Lipids and lipid-like molecules	Steroids and steroid derivatives	Steroidal glycosides	M-H	C45H76O19	36.6	0	-2.57764	1.07081	0.0165319	0.0790535	4.10907	118.562	28.8536	317.54	199.671	101.602	227.927	179.565	33.4737	43.2587	31.7251	38.9424	11.9115	35.9907	53.1674	12.4294	20.865	22.8727	19.5525	11.0833	64.4584	6.01019	42.1065
PC(19:1(9Z)/0:0)	-4.49027						7.79_535.3620n	536.369	7.78643	pos	76572	Unclassified	Unclassified	Unclassified	M+H, M+Na	C27H54NO7P	40.5	23.6	-3.29976	2.35811	0.0165609	0.0791452	0.0444932	20.2618	455.391	32.3871	9.5199	65.8591	9.39591	20.8999	16.2102	24.4322	7.11941	7.40383	9.39035	9.74951	3.41995	1203.99	475.799	7.89408	1247.43	785.378	1.96209	4.19048	814.094
PC(18:2(2E,4E)/0:0)	-2.10442						6.53_519.3312n	520.338	6.53348	pos	LMGP01050034	Lipids and lipid-like molecules	Glycerophospholipids	Glycerophosphocholines	M+H, M+Na	C26H50NO7P	42.9	18.5	-2.49598	5.61657	0.00566276	0.0439865	0.232544	647.338	2783.72	691.906	698.356	1026.79	597.157	803.775	378.6	801.073	444.442	513.089	518.19	780.541	1562.82	7178.84	2309.17	1123.36	5640.25	3601.64	1628.88	970.615	3041.11
Dioctyl hexanedioate	0.519881						10.02_371.3150m/z	371.315	10.0188	pos	95990	Lipids and lipid-like molecules	Fatty Acyls	Fatty alcohol esters	M+H	C22H42O4	40.3	8.86	-1.53863	1.40318	0.000219326	0.00498547	1.43384	319.641	222.927	291.293	319.542	291.201	335.538	342.214	354.034	305.83	379.837	315.371	261.555	311.791	300.026	191.256	188.933	205.919	160.495	157.895	192.852	239.575	280.531
Cyclodopa glucoside	-2.53763						1.86_338.0870m/z	338.087	1.86392	neg	HMDB0029833	Organic oxygen compounds	Organooxygen compounds	Carbohydrates and carbohydrate conjugates	M-H2O-H	C15H19NO9	42.8	22.8	-3.23467	1.49044	0.00318946	0.0302664	0.172226	31.4635	182.688	19.3925	11.719	63.7168	14.6654	13.887	12.9211	84.258	7.05563	20.5868	66.433	76.785	98.7724	374.658	164.653	79.0218	396.521	272.325	57.881	23.682	282.577
1-(2-methoxy-6Z-hexadecenyl)-sn-glycero-3-phosphoethanolamine	-2.41836						7.43_466.2928m/z	466.293	7.42532	neg	LMGP02060017	Lipids and lipid-like molecules	Glycerophospholipids	Glycerophosphoethanolamines	M-H	C22H46NO7P	40.3	12.5	-2.4819	1.36593	0.0206285	0.0887522	0.187069	27.5028	147.02	37.0575	28.6051	53.3802	27.7429	15.6074	12.308	23.9933	23.6619	16.9723	35.6992	40.6039	27.565	330.165	275.957	74.5149	130.333	441.376	13.3615	62.5044	73.8162
LysoPE(0:0/18:3(6Z,9Z,12Z))	-2.30961						6.18_475.2682n	476.276	6.17918	pos	62266	Lipids and lipid-like molecules	Glycerophospholipids	Glycerophosphoethanolamines	M+H, M+Na, 2M+H, M+H-H2O	C23H42NO7P	42.5	22.1	-3.45649	2.3278	0.0383268	0.115353	0.201715	95.2638	472.268	110.812	161.095	268.838	103.99	110.621	67.9203	35.2187	24.4644	32.1884	37.4908	159.782	106.253	1148.27	1012.94	231.811	279.203	1481.08	69.993	133.208	100.14
PC(18:1(11Z)/0:0)	-1.51583						7.16_521.3471n	522.354	7.15915	pos	LMGP01050138	Lipids and lipid-like molecules	Glycerophospholipids	Glycerophosphocholines	M+H, M+Na	C26H52NO7P	42.5	15.9	-2.04903	9.9965	0.000208118	0.0048125	0.349696	3090.01	8836.27	4069.16	4955.34	5282.79	3243.47	2985.78	1772.83	2822.37	1521.74	1462.23	2784.35	3612.55	5637.87	13901.8	7973.94	6200.44	12301.1	11552.7	7185.32	6347.1	13649.9
9Z-Octadecene	0.527265						9.19_522.5954m/z	522.595	9.19437	pos	LMFA11000113	Lipids and lipid-like molecules	Fatty Acyls	Hydrocarbons	2M+NH4	C18H36	38.4	0	-3.58374	1.08296	0.00233571	0.0249225	1.44119	233.918	162.308	239.635	259.068	216.149	263.454	319.447	224.97	185.25	201.269	182.453	247.481	260.741	173.464	159.18	104.99	145.526	120.706	113.983	155.085	223.773	165.634
3,5,6,7-tetrahydroxy-2-(4-hydroxy-3-methoxyphenyl)-1λ⁴-chromen-1-ylium	-0.536748						0.83_633.1256m/z	633.126	0.826633	neg	HMDB0130415	Unclassified	Unclassified	Unclassified	2M-H	C16H13O7+	38.3	4.17	0.996628	1.04273	0.0356795	0.112096	0.689323	173.671	251.944	153.783	207.137	162.31	166.37	165.281	190.164	92.5825	149.063	178.223	271.797	193.212	266.416	293.159	236.387	416.465	150.125	314.682	366.125	184.114	98.7589
LysoPC(20:4(8Z,11Z,14Z,17Z))	-2.25346						6.69_543.3312n	544.339	6.69332	pos	HMDB0010396	Unclassified	Unclassified	Unclassified	M+H, M+Na	C28H50NO7P	41.7	12.4	-2.30677	6.67956	0.0120618	0.0673324	0.209721	961.77	4585.95	1118.07	679.709	1733.67	341.132	846.566	361.176	3092.77	214.99	499.976	729.643	1175.79	2473.31	9986.48	3395.23	1254.89	11013.7	5776.29	1068.07	865.44	8850.24
tetranor-PGDM	0.532373						10.12_329.1589m/z	329.159	10.12	pos	LMFA03010221	Lipids and lipid-like molecules	Fatty Acyls	Eicosanoids	M+H	C16H24O7	39.9	4.52	-1.70309	3.42757	0.000223978	0.00505963	1.44631	1901.48	1314.71	1742.67	1769.99	1944.81	1976.59	1985.37	2118.02	1906.23	2072.99	1872.32	1625.8	2050.63	1722.65	979.928	1072.45	1349.45	979.977	915.303	1102.04	1485.8	1488.91
PC(17:1(9Z)/0:0)	-4.23964						7.17_508.3383m/z	508.338	7.17345	pos	76568	Unclassified	Unclassified	Unclassified	M+H	C25H50NO7P	42.4	24.8	-2.8449	2.08512	0.0242981	0.0955726	0.0529346	16.9584	320.365	30.887	20.6158	42.9715	11.4247	15.3108	4.54638	26.2826	5.0197	5.03176	7.49361	30.0179	38.8158	1123.8	430.443	23.3063	379.127	848.839	16.6381	32.5843	280.071
LysoPE(0:0/20:5(5Z,8Z,11Z,14Z,17Z))	-1.42945						6.19_499.2688n	500.276	6.19383	pos	HMDB0011489	Lipids and lipid-like molecules	Glycerophospholipids	Glycerophosphoethanolamines	M+H, M+Na, M+H-H2O	C25H42NO7P	42.2	19.2	-2.18481	2.52085	0.0260157	0.0985136	0.371271	253.441	682.63	298.004	374.299	535.14	201.983	283.502	212.48	322.005	65.6357	94.1334	147.227	362.328	372.042	1349.59	1170.19	443.713	558.016	1763.64	224.215	306.692	275.874
1-Arachidonoylglycerophosphoinositol	-1.61976						6.45_619.2872m/z	619.287	6.44768	neg	HMDB0061690	Lipids and lipid-like molecules	Glycerophospholipids	Glycerophosphoinositols	M-H	C29H49O12P	42.2	16.2	-2.79571	4.37032	0.00852536	0.0558428	0.32539	675.96	2077.38	884.134	1393.35	2030.19	550.443	382.103	214.831	557.938	220.66	287.611	238.337	1134.24	1448.79	3954.58	1847.41	883.972	4645.21	2797.43	943.267	613.483	2505.42
PC(16:0/0:0)	0.417935						7.65_494.3233m/z	494.323	7.6468	neg	LMGP01050018	Lipids and lipid-like molecules	Glycerophospholipids	Glycerophosphocholines	M-H	C24H50NO7P	42.2	18.4	-3.81471	1.6203	0.00763992	0.052929	1.33601	790.192	591.455	691.828	702.68	740.208	730.237	990.607	747.548	820.682	877.022	779.457	821.649	799.602	705.591	514.684	693.175	360.536	394.379	495.617	868.468	719.493	363.003
1-(4Z,7Z,10Z,13Z,16Z,19Z-docosahexaenoyl)-glycero-3-phosphate	-1.2604						6.08_500.2762m/z	500.276	6.07768	pos	HMDB0062307	Lipids and lipid-like molecules	Glycerophospholipids	Glycerophosphates	M+NH4	C25H39O7P	39.6	5.69	-1.99805	1.71667	0.00573393	0.044282	0.417429	120.776	289.333	120.656	157.441	192.681	142.761	144.344	87.9723	113.284	90.2805	67.4068	90.9305	151.743	197.189	491.46	452.733	231.137	219.315	606.869	232.442	197.957	112.485
PS(20:4(5Z,8Z,11Z,14Z)/0:0)	-2.31231						6.59_546.2812m/z	546.281	6.59148	pos	LMGP03050007	Lipids and lipid-like molecules	Glycerophospholipids	Glycerophosphoserines	M+H	C26H44NO9P	42.1	20.1	-2.58553	1.69232	0.00182377	0.0213322	0.201338	48.628	241.524	44.6798	67.0318	87.9142	23.1068	26.7205	11.0324	127.872	17.7298	32.0986	48.0934	102.759	216.663	558.766	234.563	116.013	451.998	288.82	74.6669	80.2007	290.787
LysoPE(0:0/18:3(9Z,12Z,15Z))	-2.83801						6.57_520.2664m/z	520.266	6.56768	neg	HMDB0011479	Lipids and lipid-like molecules	Glycerophospholipids	Glycerophosphoethanolamines	M+FA-H	C23H42NO7P	39.5	10.3	-3.48016	2.49195	0.030018	0.104223	0.139854	79.0654	565.342	104.199	173.952	253.931	44.3481	39.7026	17.5549	91.8794	10.8241	22.7003	31.562	171.066	194.045	2166.65	785.035	142.779	860.777	837.513	63.8354	81.7992	349.92
Phantasmidine	0.762585						9.71_222.0558n	445.119	9.71317	pos	264028	Unclassified	Unclassified	Unclassified	M+H, 2M+H	C11H11ClN2O	42	30.6	-0.697485	3.78804	0.0063882	0.04755	1.69653	3110.23	1833.29	3400.27	4799.52	1794.3	1698.97	2447.6	2726.67	4112.4	2452.85	3480.22	4189.46	1580.95	2750.59	2404.59	1591.32	3087.23	1463.15	2242.17	908.634	1645.36	658.913
PC(17:2(9Z,12Z)/0:0)	-2.25413						6.70_504.3077m/z	504.308	6.69772	neg	LMGP01050127	Lipids and lipid-like molecules	Glycerophospholipids	Glycerophosphocholines	M-H	C25H48NO7P	39.4	9	-3.74591	1.22854	0.0235736	0.0942398	0.209624	32.0478	152.883	47.7931	42.5279	92.934	7.50949	34.203	12.911	64.5946	2.77827	3.84133	11.3852	30.624	43.521	435.148	186.823	15.9002	318.028	248.739	13.1693	14.0997	222.775
(9Z)-3-hydroxydodecenoylcarnitine	-3.38639						3.59_402.2482m/z	402.248	3.59133	neg	LMFA07070024	Lipids and lipid-like molecules	Fatty Acyls	Fatty esters	M+FA-H	C19H35NO5	41.8	14.6	-4.21959	1.32735	0.0287237	0.102789	0.0956305	16.0556	167.892	30.9222	4.97918	9.96067	4.6772	43.0146	8.17703	13.3707	13.1241	12.458	19.8725	23.5302	6.27434	311.552	156.725	32.9246	673.744	134.344	25.9844	191.678	122.166
PS(18:1(9Z)/0:0)[U]	-1.79427						7.06_524.2973m/z	524.297	7.05597	pos	40832	Unclassified	Unclassified	Unclassified	M+H	C24H46NO9P	41.8	17.5	-1.98524	2.02684	0.0280031	0.101306	0.288317	165.685	574.663	140.538	244.435	299.792	275.668	98.2202	53.2233	177.722	90.7717	110.64	165.839	211.762	347.076	597.089	202.549	300.442	1805.72	387.278	357.749	267.311	1269.66
1-O-(8R-hydroxy-8-methyl-3Z,9-decadienoyl)-beta-D-glucopyranose	-1.86066						8.68_738.3876m/z	738.388	8.67838	pos	LMFA13010039	Lipids and lipid-like molecules	Fatty Acyls	Fatty acyl glycosides	2M+NH4	C17H28O8	36.8	1.09	-4.21449	1.40169	0.00262211	0.0267689	0.275349	45.3532	164.711	3.24044e-07	25.8278	3.24044e-07	2.61048	3.24044e-07	3.24044e-07	71.6991	185.47	38.8739	129.05	257.652	48.1193	92.4452	167.964	203.736	278.771	230.504	208.032	129.785	30.1057
1-Octene	0.816686						1.99_130.1585m/z	130.159	1.98805	pos	HMDB0032449	Hydrocarbons	Olefins	Acyclic olefins	M+NH4	C8H16	39.1	1.02	-4.33796	1.06882	0.00314918	0.0300107	1.76136	163.483	92.8166	211.19	155.581	105.041	175.539	228.625	215.58	154.532	119.82	163.003	105.919	102.131	106.993	64.0441	45.0565	87.3456	88.5293	48.8495	215.593	86.1797	83.4452
(S)-14-Methylhexadecanoic acid	-0.843565						6.46_315.2535m/z	315.254	6.46253	neg	HMDB0031067	Lipids and lipid-like molecules	Fatty Acyls	Fatty acids and conjugates	M+FA-H	C17H34O2	41.4	11.8	-2.03998	1.12761	6.2657e-06	0.000375194	0.557265	82.2392	147.576	101.974	87.9492	121.601	92.5141	70.3627	54.0397	81.0863	58.3051	58.8242	95.7349	176.022	123.647	136.415	149.378	163.273	165.032	177.125	127.335	154.694	102.843
N-Palmitoyl phenylalanine	-2.09593						5.18_448.3056m/z	448.306	5.18208	neg	HMDB0062339	Organic acids and derivatives	Carboxylic acids and derivatives	Amino acids, peptides, and analogues	M+FA-H	C25H41NO3	39.1	3.69	-3.046	1.07659	0.00122692	0.0161922	0.233917	24.3217	103.976	22.1731	24.9511	23.5459	6.01029	11.5954	3.46585	66.323	15.6361	28.9253	40.5907	54.9492	59.8723	194.347	102.063	35.6476	167.021	119.791	81.5489	29.15	195.366
Glyceryl 5-hydroxydecanoate	0.479685						0.53_301.1407m/z	301.141	0.532783	pos	HMDB0032297	Lipids and lipid-like molecules	Glycerolipids	Monoradylglycerols	M+K	C13H26O5	38.9	0	-1.8677	1.38321	0.00321004	0.0303743	1.39444	419.885	301.114	447.383	409.41	277.224	242.223	544.757	528.259	509.667	403.43	460.332	376.16	242.863	252.225	301.503	334.996	292.689	356.689	320.412	239.713	307.976	362.07
3,3'-Thiobispropanoic acid	0.420505						4.94_178.0297n	355.02	4.93993	neg	HMDB0031162	Organic acids and derivatives	Carboxylic acids and derivatives	Dicarboxylic acids and derivatives	M+FA-H, 2M-H	C6H10O4S	38.9	0	-1.846	1.44469	0.00130584	0.0169274	1.3384	509.952	381.017	455.602	577.325	427.719	350.069	499.772	542.831	638.407	629.497	510.949	467.344	427.844	453.941	387.161	371.236	454.885	375.913	275.019	319.2	400.499	344.474
cis-5-Tetradecenoylcarnitine	-1.30014						6.06_370.2946m/z	370.295	6.06318	pos	HMDB0002014	Lipids and lipid-like molecules	Fatty Acyls	Fatty acid esters	M+H	C21H39NO4	40.4	5.73	-1.55711	1.00563	0.0316885	0.106836	0.406087	54.1416	133.325	35.7359	121.399	35.6854	16.7269	46.5161	81.2716	60.3319	27.2842	45.1232	71.3415	28.0001	74.806	300.126	221.543	24.3307	115.98	280.083	114.711	27.8308	145.84
Margaroylglycine	-4.58683						5.67_372.2746m/z	372.275	5.67207	neg	HMDB0013246	Organic acids and derivatives	Carboxylic acids and derivatives	Amino acids, peptides, and analogues	M+FA-H	C19H37NO3	38.9	0.106	-2.84277	1.55129	0.00373602	0.0332348	0.0416127	7.20928	173.247	9.80057	2.42337	3.91748	0.57226	3.89224	3.24044e-07	10.9973	1.65541	3.24044e-07	38.8342	50.1878	8.55783	175.356	117.473	65.0068	308.926	114.092	109.475	540.284	243.112
Octadecyl fumarate	-2.57619						6.81_386.3257m/z	386.326	6.80732	pos	LMFA07010979	Lipids and lipid-like molecules	Fatty Acyls	Fatty esters	M+NH4	C22H40O4	38.9	0.713	-2.08831	1.70156	0.0349718	0.111266	0.167683	41.386	246.811	35.1484	43.3659	37.1729	12.7433	34.2701	30.4062	108.703	27.545	37.9329	46.5725	18.8771	41.6217	581.357	376.985	23.2579	196.375	835.646	38.8561	20.4211	334.718
LysoPE(18:3(9Z,12Z,15Z)/0:0)	-1.54733						6.36_520.2665m/z	520.266	6.35753	neg	HMDB0011509	Lipids and lipid-like molecules	Glycerophospholipids	Glycerophosphoethanolamines	M+FA-H	C23H42NO7P	38.5	6.89	-3.39047	1.13732	0.00184852	0.0214654	0.342142	41.6048	121.601	26.3573	101.138	66.3309	59.5575	19.1553	9.70061	21.6749	36.5265	35.3935	40.2129	101.494	137.686	280.761	141.386	112.021	92.9834	129.878	103.951	78.5005	37.3497
Nicotine imine	2.18468						9.58_321.2100m/z	321.21	9.5752	neg	HMDB0001010	Alkaloids and derivatives	Unclassified	Unclassified	2M-H	C10H13N2+	38.9	2.94	4.64386	2.01749	0.0196441	0.086275	4.54625	418.1	91.9659	1502.57	413.075	585.995	216.786	203.954	347.328	146.045	284.66	219.606	260.976	95.6462	115.952	124.768	113.095	68.5617	75.5767	111.441	118.875	53.4904	42.2531
Myrsinone	1.07396						5.38_294.1830n	277.18	5.38155	pos	HMDB0040646	Lipids and lipid-like molecules	Prenol lipids	Quinone and hydroquinone lipids	M+H-H2O, 2M+K, 2M+Na, M+Na, M+K	C17H26O4	41	6.7	-0.366419	2.7628	0.00362447	0.0327208	2.10521	995.786	473.01	1661.32	1449.74	986.606	1525.1	1458.72	709.856	640.316	611.011	546.623	368.552	514.495	629.852	305.599	433.502	561.804	390.023	348.578	615.631	464.676	465.943
1-nonadecanoyl-glycero-3-phosphate	-2.61111						8.32_497.2871m/z	497.287	8.32443	neg	HMDB0062322	Lipids and lipid-like molecules	Glycerophospholipids	Glycerophosphates	M+FA-H	C22H45O7P	38.8	12.6	-3.09949	1.01766	0.0294234	0.10342	0.163673	19.6096	119.809	23.2509	14.4192	13.7629	12.9073	18.2412	6.83752	22.358	33.9153	16.8279	33.5756	39.0378	25.2126	263.42	66.9892	12.5204	384.393	110.196	16.4849	19.9606	259.878
PC(18:0/0:0)	-1.39759						6.88_523.3625n	546.354	6.88082	pos	LMGP01050026	Lipids and lipid-like molecules	Glycerophospholipids	Glycerophosphocholines	M+H-H2O, M+Na	C26H54NO7P	39.2	2.4	-2.52808	1.61303	0.00313633	0.0299931	0.379562	109.756	289.166	82.0439	145.813	132.649	91.7006	83.1026	71.4486	160.21	100.717	101.446	128.431	95.6156	267.806	491.577	156.108	176.07	602.197	248.583	297.931	151.495	404.274
Pentasine	-1.63257						7.34_634.3322m/z	634.332	7.33948	neg	HMDB0029803	Organic acids and derivatives	Carboxylic acids and derivatives	Pentacarboxylic acids and derivatives	M-H2O-H	C30H49N6O10+	36.7	2.36	-1.49262	1.14544	0.00323809	0.0304879	0.322513	41.3647	128.258	54.7996	44.1853	75.241	33.6519	32.1085	25.5763	104.468	6.52149	13.5618	23.533	87.1644	101.966	208.654	128.46	67.6189	147	269.098	35.4598	49.7086	187.445
2-Hydroxy-24-keto-octacosanolide	-2.71479						8.53_470.4192m/z	470.419	8.53323	pos	LMFA07040063	Lipids and lipid-like molecules	Fatty Acyls	Fatty esters	M+NH4	C28H52O4	38.7	5.12	-2.71771	1.32572	0.0315644	0.106596	0.152324	21.9374	144.018	3.24044e-07	19.3399	5.35945	3.22679	3.24044e-07	3.6835	86.565	24.7757	26.3799	50.0436	7.36528	14.2875	334.613	256.156	11.9419	142.044	462.816	17.1629	7.80834	185.985
PC(15:0/0:0)[S]	-3.80787						6.28_482.3228m/z	482.323	6.2815	pos	40283	Unclassified	Unclassified	Unclassified	M+H	C23H48NO7P	40.6	9.89	-2.69298	1.70797	0.0215639	0.0907809	0.0714031	15.0693	211.045	17.0401	7.80544	34.3403	14.3514	9.26737	1.69029	15.8491	14.9365	10.1994	25.2127	22.8796	25.0661	701.369	335.619	50.3685	232.661	556.059	22.1753	32.2337	132.018
LysoPE(22:5(7Z,10Z,13Z,16Z,19Z)/0:0)	-0.891808						6.71_526.2924m/z	526.292	6.71202	neg	HMDB0011525	Lipids and lipid-like molecules	Glycerophospholipids	Glycerophosphoethanolamines	M-H	C27H46NO7P	39.8	12.6	-2.87957	1.89318	0.00274409	0.0274556	0.538938	244.309	453.315	247.315	284.429	386.295	261.237	164.941	148.084	203.467	270.76	185.508	291.052	285.123	255.201	458.476	596.023	385.613	663.257	751.333	289.514	307.443	541.169
20-oxo-heneicosanoic acid	1.57177						10.14_341.3047m/z	341.305	10.1398	pos	LMFA01060136	Lipids and lipid-like molecules	Fatty Acyls	Fatty Acids and Conjugates	M+H	C21H40O3	38.6	0.0119	-0.860256	1.16611	0.000600009	0.00979996	2.97268	124.367	41.8366	111.333	137.177	65.5998	81.3959	71.7361	128.426	113.75	225.047	161.812	147.393	104.082	74.5148	105.636	19.5835	7.25115	10.9287	7.48766	6.75301	19.8311	62.2985
1-(8Z,11Z,14Z-eicosatrienoyl)-glycero-3-phosphate	0.298164						5.86_483.2481m/z	483.248	5.86168	pos	HMDB0062313	Lipids and lipid-like molecules	Glycerophospholipids	Glycerophosphates	M+Na	C23H41O7P	39.6	0.651	-0.302429	1.04403	0.00425818	0.0362495	1.22958	374.445	304.531	430.173	357.834	315.566	396.668	404.764	372.979	416.701	329.882	334.746	385.134	377.511	358.159	254.462	274.074	344.472	199.155	274.987	328.364	342.916	291.211
Benzquinamide	0.667354						10.12_405.2380m/z	405.238	10.12	pos	HMDB0014905	Organoheterocyclic compounds	Tetrahydroisoquinolines	Unclassified	M+H	C22H32N2O5	35.4	0	-1.05108	1.02783	0.000150252	0.00382738	1.58816	143.497	90.3541	128.698	129.487	147.029	155.678	149.712	160.225	140.439	162.749	138.115	122.833	153.779	112.578	65.1465	76.3037	92.5419	53.701	52.6794	72.6781	108.339	115.794
PC(17:1(10Z)/0:0)	-1.31115						7.34_506.3238m/z	506.324	7.33948	neg	LMGP01050002	Lipids and lipid-like molecules	Glycerophospholipids	Glycerophosphocholines	M-H	C25H50NO7P	40.3	10.8	-2.87949	1.74068	0.0349707	0.111266	0.402999	166.989	414.365	206.447	214.27	525.616	128.349	124.298	80.3807	273.799	22.6207	32.1828	61.9249	234.085	225.358	979.7	437.999	143.479	701.271	681.674	82.0975	90.5739	567.415
25-iso-etioline	3.58048						8.36_452.2924m/z	452.292	8.36057	pos	LMST01150011	Lipids and lipid-like molecules	Sterol Lipids	Sterols	M+K	C27H43NO2	38.1	9.82	-0.349033	1.17517	0.0227226	0.0932336	11.9628	95.6483	7.99548	78.5653	31.7996	7.34432	24.0364	214.924	340.346	3.28455	84.5855	157.266	14.3314	2.73527	3.22564	0.808322	3.24044e-07	12.9339	2.07435	6.08954	7.69628	35.0606	9.33085
Docosanamide	0.770407						11.16_340.3569m/z	340.357	11.1589	pos	HMDB0000583	Lipids and lipid-like molecules	Fatty Acyls	Fatty amides	M+H	C22H45NO	40.2	4.09	-1.38119	1.60086	0.00601291	0.0459939	1.70575	344.163	201.766	386.001	276.277	209.789	311.522	216.733	507.17	433.901	376.951	321.447	401.838	456.276	290.471	231.933	192.914	135.692	171.657	103.41	120.667	94.0319	220.612
LysoPE(20:5(5Z,8Z,11Z,14Z,17Z)/0:0)	-1.13958						6.07_498.2608m/z	498.261	6.07203	neg	HMDB0011519	Lipids and lipid-like molecules	Glycerophospholipids	Glycerophosphoethanolamines	M-H	C25H42NO7P	40.1	11	-3.57952	1.43845	0.0120246	0.0672895	0.453891	105.578	232.606	117.662	143.737	146.786	118.402	116.809	69.3091	91.9543	80.1328	55.9055	115.077	130.616	157.95	476.127	364.965	168.63	169.05	444.006	191.893	136.543	86.2785
2-[4,6-Bis(2,4-dimethylphenyl)-1,3,5-triazin-2-yl]-5-(octyloxy)phenol	-1.68364						6.70_554.2999m/z	554.3	6.69772	neg	HMDB0037802	Benzenoids	Benzene and substituted derivatives	Phenol ethers	M+FA-H	C33H39N3O2	34.2	0.0894	-4.98819	1.07628	0.022993	0.0934092	0.311297	44.9813	144.497	76.3866	46.5489	115.699	12.5167	51.8568	23.0025	79.1112	12.6849	16.1364	15.8708	47.9273	63.562	339.567	196.259	31.9364	288.361	214.687	15.0713	23.0179	224.578
Eremopetasitenin A2	-1.47972						8.40_377.1417m/z	377.142	8.39727	neg	HMDB0030900	Organoheterocyclic compounds	Naphthofurans	Unclassified	M-H2O-H	C20H28O6S	36.8	1.96	-2.85396	1.09736	0.0349383	0.111266	0.358557	48.5439	135.387	53.3943	66.2095	99.9025	101.435	63.3753	23.6211	7.03978	29.6068	21.9297	18.9246	63.7505	118.22	249.42	295.959	57.9035	35.1562	338.98	104.495	69.0261	20.9569
Methyl (E)-2-dodecenoate	-1.76831						8.12_442.3879m/z	442.388	8.12092	pos	HMDB0031028	Lipids and lipid-like molecules	Fatty Acyls	Fatty acid esters	2M+NH4	C13H24O2	37.7	0.363	-2.79494	1.93418	0.0299135	0.104024	0.293552	117.147	399.066	64.3944	148.6	69.6162	58.1864	55.231	63.3388	258.596	106.583	168.645	178.276	51.5995	82.9328	820.783	511.563	70.0862	570.211	984.741	77.7333	57.6883	763.323
Ibandronate	0.698081						9.71_656.2246m/z	656.225	9.71317	pos	HMDB0014848	Organic acids and derivatives	Organic phosphonic acids and derivatives	Bisphosphonates	2M+NH4	C9H23NO7P2	30.5	0.189	1.33648	1.70365	0.0172457	0.0803597	1.62235	717.164	442.054	569.453	1078.09	460.244	418.998	584.84	646.545	791.392	633.209	888.01	1100.87	437.901	894.471	709.646	305.497	526.353	284.23	532.946	185.569	351.817	192.11
N-palmitoyl threonine	-2.19305						5.96_358.2946m/z	358.295	5.96168	pos	LMFA08020107	Lipids and lipid-like molecules	Fatty Acyls	Fatty amides	M+H	C20H39NO4	39.9	4.11	-1.50509	1.37958	0.00555496	0.0434011	0.218689	36.7963	168.258	29.273	44.9515	35.7864	21.2509	27.785	20.0655	73.4707	43.8593	33.0795	38.4411	26.2987	48.5803	303.991	225.382	46.6675	247.952	329.209	71.1041	48.4986	334.899
3-[8-hydroxy-2-(hydroxymethyl)-2-(4-methylpent-3-en-1-yl)-2H-chromen-5-yl]propanoic acid	-0.833358						8.68_682.3614m/z	682.361	8.67838	pos	HMDB0134705	Organoheterocyclic compounds	Benzopyrans	1-benzopyrans	2M+NH4	C19H24O5	38.7	12.4	4.26271	1.98351	0.036241	0.112627	0.561222	379.818	676.77	82.5793	336.575	47.1397	140.059	62.0486	83.9238	772.752	984.951	487.426	800.726	993.867	421.561	527.405	529.518	646.591	1004.64	812.06	735.187	650.486	446.392
26-hydroxy-hexacosanoic acid	2.10565						7.74_430.4248m/z	430.425	7.74293	pos	LMFA01050219	Lipids and lipid-like molecules	Fatty Acyls	Fatty Acids and Conjugates	M+NH4	C26H52O3	39.7	5.52	-1.69862	1.28892	0.0297268	0.103781	4.30393	202.782	47.1155	31.875	56.3574	466.693	28.0211	305.627	472.177	495.399	108.463	19.621	43.5851	52.0615	51.9716	33.6039	40.8348	70.4539	68.335	13.8852	40.5465	77.2965	22.1667
7-Heptadecene	0.692212						8.96_494.5647m/z	494.565	8.96437	pos	LMFA11000505	Lipids and lipid-like molecules	Fatty Acyls	Hydrocarbons	2M+NH4	C17H34	37.4	0	-2.5035	1.18655	0.00137673	0.0175626	1.61576	242.305	149.963	268.953	356.02	209.706	316.495	255.826	169.054	181.747	227.144	245.488	192.616	196.956	205.584	110.509	131.049	199.649	130.077	87.1384	103.457	216.677	118.537
LysoPE(0:0/22:6(4Z,7Z,10Z,13Z,16Z,19Z))	-2.69944						6.60_570.2819m/z	570.282	6.60268	neg	HMDB0011496	Lipids and lipid-like molecules	Glycerophospholipids	Glycerophosphoethanolamines	M+FA-H	C27H44NO7P	38.1	10.9	-3.49629	1.34031	0.00487053	0.0396763	0.153952	20.7478	134.767	22.3599	39.0073	51.7288	40.3559	11.7731	4.1216	9.612	5.09248	1.75696	21.6695	38.2261	71.6477	394.455	171.383	69.8136	196.916	206.504	54.6549	46.6363	97.4366
7,7'-Dihydroxy-6,8'-bicoumarin	-2.37463						1.95_340.0807m/z	340.081	1.94505	pos	HMDB0033559	Phenylpropanoids and polyketides	Coumarins and derivatives	Hydroxycoumarins	M+NH4	C18H10O6	39.5	6.9	-2.72842	1.25968	0.00226123	0.0244201	0.192826	28.9599	150.187	26.101	6.30276	7.60792	13.0057	15.763	13.684	74.3072	8.94747	6.61068	117.27	206.424	288.728	39.7554	22.3439	177.78	227.291	219.344	223.839	5.6074	90.7557
1alpha-hydroxy-22-(3-methylphenyl)-23,24,25,26,27-pentanorvitamin D3 / 1alpha-hydroxy-22-(3-methylphenyl)-23,24,25,26,27-pentanorcholecalciferol	-0.730618						10.38_465.3028m/z	465.303	10.3797	neg	LMST03020390	Lipids and lipid-like molecules	Sterol Lipids	Secosteroids	M+FA-H	C29H40O2	37.2	0	4.09103	1.14083	0.0421854	0.120978	0.602646	236.613	392.623	279.153	195.874	208.006	168.242	176.654	183.196	475.094	209.639	188.612	281.657	319.157	498.877	790.826	211.404	226.126	384.058	299.739	253.498	242.805	699.741
Geldanamycin Analog	-2.04521						6.40_546.2815m/z	546.282	6.40312	pos	96314	Unclassified	Unclassified	Unclassified	M+H	C28H39N3O8	39.4	5.58	1.0005	1.09776	0.000140733	0.00363321	0.242287	24.0761	99.37	7.08019	27.4615	16.9239	19.5688	7.63077	3.11459	49.5224	31.1641	29.053	49.2415	63.4845	211.519	123.719	65.3769	102.282	88.4286	82.0009	126.38	81.5045	49.0056
9Z-Nonadecene	0.5312						9.32_550.6272m/z	550.627	9.32452	pos	LMFA11000112	Lipids and lipid-like molecules	Fatty Acyls	Hydrocarbons	2M+NH4	C19H38	38	0	-2.49257	1.17782	0.000156863	0.00394567	1.44513	261.763	181.135	242.524	287.632	246.245	336.43	262.012	309.828	240.004	217.121	261.053	214.782	228.808	142.388	139.604	153.343	197.191	162.632	148.799	186.768	230.236	221.577
3Z,6Z,9Z,12Z,15Z-Tricosapentaene	1.81604						7.24_332.3311m/z	332.331	7.24495	pos	LMFA11000180	Lipids and lipid-like molecules	Fatty Acyls	Hydrocarbons	M+NH4	C23H38	39.4	0.00995	-0.317672	1.3294	0.0330188	0.108436	3.52112	267.092	75.8541	53.5893	139.775	837.504	108.075	321.55	462.275	500.351	117.752	59.0747	70.9723	99.8476	72.0875	52.5653	65.5444	94.3829	93.4913	34.1606	105.633	90.5854	50.2431
Dichloroacetic acid	2.0719						13.93_254.8789m/z	254.879	13.93	neg	LMFA01090070	Lipids and lipid-like molecules	Fatty Acyls	Fatty Acids and Conjugates	2M-H	C2H2Cl2O2	31.1	0	-0.864548	2.02354	5.27406e-10	1.41063e-06	4.20441	249.768	59.4063	299.841	289.66	223.426	258.822	264.89	296.569	170.718	257.134	228.532	208.089	112.821	103.177	59.8053	62.3806	60.6575	42.0983	35.8909	42.6808	44.2343	30.3175
9-Octadecene	4.38717						12.38_522.5961m/z	522.596	12.379	pos	LMFA11000563	Lipids and lipid-like molecules	Fatty Acyls	Hydrocarbons	2M+NH4	C18H36	37.7	0	-2.26926	1.68768	3.79685e-09	3.0466e-06	20.9253	154.356	7.37656	139.477	136.603	185.35	207.598	214.862	190.934	84.1349	129.511	118.006	137.089	8.96369	6.02396	30.9862	10.1047	0.33205	16.6799	0.675009	3.24044e-07	3.24044e-07	3.24044e-07
Hydroxyzileuton	1.13445						11.32_522.1480m/z	522.148	11.3199	pos	HMDB0013968	Organoheterocyclic compounds	Benzothiophenes	1-benzothiophenes	2M+NH4	C11H12N2O3S	35.9	19.9	0.959053	2.17371	0.000111898	0.00311759	2.19535	416.91	189.906	414.4	423.536	362.716	285.565	408.991	496.028	412.102	523.963	512.38	329.42	434.595	392.196	151.754	123.093	202.791	109.884	80.5895	137.848	95.2691	171.038
23,23-difluoro-25-hydroxyvitamin D3 / 23,23-difluoro-25-hydroxycholecalciferol	-1.38264						5.09_454.3493m/z	454.349	5.08507	pos	LMST03020140	Lipids and lipid-like molecules	Sterol Lipids	Secosteroids	M+NH4	C27H42F2O2	39.1	9.92	0.411252	1.04639	0.0147407	0.075088	0.383517	58.3903	152.25	58.7713	72.0557	28.6276	35.9137	57.8356	72.1228	73.9733	64.4043	58.321	61.8782	31.5166	48.6752	233.872	237.169	60.9662	264.976	235.509	67.068	45.2859	297.458
Cysteinyl-Aspartate	-1.14969						0.59_217.0296m/z	217.03	0.591467	neg	HMDB0028771	Organic acids and derivatives	Carboxylic acids and derivatives	Amino acids, peptides, and analogues	M-H2O-H	C7H12N2O5S	38.2	1.85	3.3287	1.69953	0.000153778	0.00388024	0.450721	124.296	275.771	84.3267	170.724	266.103	191.482	78.5841	61.3512	86.4505	90.9766	81.8695	131.09	225.278	249.793	464.825	278.074	215.474	327.555	299.292	251.091	227.154	219.17
2-hydroxy-tricosanoic acid	-2.60491						11.30_351.3259m/z	351.326	11.2993	neg	LMFA01050212	Lipids and lipid-like molecules	Fatty Acyls	Fatty Acids and Conjugates	M-H2O-H	C23H46O3	37.4	2.55	-2.50814	1.70775	0.0251163	0.0967515	0.164379	43.7466	266.133	79.2776	143.347	56.1885	71.7255	25.791	23.9048	28.4003	6.37825	3.24044e-07	2.45348	276.287	75.9794	549.676	695.335	88.297	34.8035	732.72	84.036	124.2	3.24044e-07
Kinetin-7-N-glucoside	-0.853742						8.77_422.1309m/z	422.131	8.77375	neg	HMDB0012243	Organic oxygen compounds	Organooxygen compounds	Carbohydrates and carbohydrate conjugates	M+FA-H	C16H19N5O6	35.2	0	-2.14384	1.10945	0.00425952	0.0362495	0.553347	93.6258	169.199	75.2527	58.3064	133.867	90.1826	33.7586	33.8635	59.1233	116.006	150.977	184.921	172.054	221.556	158.341	184.686	198.861	88.6196	217.05	222.803	150.527	77.4917
PI(18:0/22:5(7Z,10Z,13Z,16Z,19Z))	-1.37029						13.81_911.5661m/z	911.566	13.8129	neg	HMDB0009820	Lipids and lipid-like molecules	Glycerophospholipids	Glycerophosphoinositols	M-H	C49H85O13P	38.6	4.58	0.664889	1.82632	0.000445649	0.00797295	0.386814	111.115	287.257	205.406	86.9029	166.286	161.871	127.173	96.7707	65.5467	53.162	64.3451	83.6898	167.486	67.0135	269.118	413.974	365.025	288.019	469.985	346.515	274.225	211.211
N-docosahexaenoyl histidine	2.05435						9.07_466.3072m/z	466.307	9.06587	pos	LMFA08020134	Lipids and lipid-like molecules	Fatty Acyls	Fatty amides	M+H	C28H39N3O3	37.3	8.62	1.58053	2.27727	0.0198998	0.0871121	4.15355	454.097	109.327	294.901	230.147	139.115	55.3801	613.469	1267.54	28.9499	699.849	977.081	234.533	55.8102	119.803	16.0322	58.1427	192.088	68.164	56.4658	79.19	260.272	187.305
PC(O-16:0/1:0)	-2.93218						7.26_509.3468n	510.354	7.25945	pos	LMGP01020028	Lipids and lipid-like molecules	Glycerophospholipids	Glycerophosphocholines	M+H, M+K	C25H52NO7P	38.6	2.83	-2.59274	1.97977	0.0136397	0.07248	0.131016	39.4774	301.317	47.2672	26.8478	71.7947	28.8327	44.9372	9.74383	73.3276	23.2364	28.2913	40.4953	47.3764	47.5765	836.414	371.337	70.2783	575.354	678.841	37.8431	53.6959	294.452
PC(O-12:0/2:0)	-2.40638						7.60_466.2925m/z	466.292	7.6023	neg	LMGP01020009	Lipids and lipid-like molecules	Glycerophospholipids	Glycerophosphocholines	M-H	C22H46NO7P	38.2	0	-3.06193	1.4362	0.00550625	0.0430886	0.188629	27.3351	144.915	21.7273	33.7173	29.1815	17.5491	15.4615	17.0865	37.2016	33.1886	23.0543	45.183	30.6197	66.2342	298.842	215.9	78.7999	145.199	384.41	58.2952	86.5709	84.2749
Geranyl 2-methylbutyrate	0.292601						12.52_219.1752m/z	219.175	12.5207	neg	LMFA07010894	Lipids and lipid-like molecules	Fatty Acyls	Fatty esters	M-H2O-H	C15H26O2	37.1	5.75	-1.16583	1.78252	0.00799401	0.0539932	1.22485	1362.02	1111.99	1427	1326.3	1108.41	1461.59	1357.47	1276.67	1549.35	1073.93	1542.85	1496.63	1189.6	1319	839.438	884.29	1441.16	885.398	1095.62	1034.12	1300.16	1131.13
Butyl octadecanoate	1.93501						7.10_358.3669m/z	358.367	7.10047	pos	HMDB0040290	Lipids and lipid-like molecules	Fatty Acyls	Fatty acid esters	M+NH4	C22H44O2	38.8	0.489	-3.09276	1.94327	0.0261184	0.0986695	3.82382	477.935	124.989	93.7863	141.34	1088.05	97.8835	680.836	1075.19	1105.37	291.064	70.9462	134.885	129.968	144.549	87.7759	101.997	200.653	171.226	57.0454	126.851	169.982	59.842
3'-Deaminofusarochromanone	-3.53716						6.79_572.2970m/z	572.297	6.79282	pos	HMDB0041328	Organoheterocyclic compounds	Benzopyrans	1-benzopyrans	2M+NH4	C15H19NO4	37	4.12	0.556823	2.76653	0.017723	0.0817293	0.0861406	50.1953	582.714	47.1867	75.7271	172.107	73.7962	26.0231	10.3748	25.9298	14.7376	8.40534	47.6657	69.0349	99.0868	1937.86	878.422	114.652	916.999	1221.43	52.0249	61.9041	475.73
OKHdiA-PG	-2.67137						6.66_645.3029m/z	645.303	6.66268	neg	LMGP20060026	Lipids and lipid-like molecules	Glycerophospholipids	Oxidized glycerophospholipids	M-H2O-H	C31H53O13P	38.1	0.155	-2.4656	1.82104	0.0390021	0.116249	0.156978	42.7578	272.381	59.4678	66.3347	234.862	39.9696	20.121	3.17882	1.03886	3.24044e-07	3.24044e-07	2.60599	45.7508	26.5321	771.512	436.316	17.2562	387.688	824.855	27.2825	6.89026	179.732
PS(20:0/0:0)	3.16039						7.90_534.3181m/z	534.318	7.90445	neg	LMGP03050012	Lipids and lipid-like molecules	Glycerophospholipids	Glycerophosphoserines	M-H2O-H	C26H52NO9P	38.2	6.39	-3.72158	1.00222	0.00173245	0.0205032	8.94074	65.1872	7.29104	33.1699	58.4209	34.1702	21.919	86.5295	163.018	26.0808	52.3759	138.172	38.0167	9.1895	1.38858	6.93221	2.86147	6.00416	30.0538	3.24044e-07	3.51036	5.95632	7.01399
Lisuride	1.60699						8.74_337.2045m/z	337.204	8.74458	neg	HMDB0014727	Organoheterocyclic compounds	Quinolines and derivatives	Indoloquinolines	M-H	C20H26N4O	36.7	0	3.18106	1.48719	0.00110636	0.0150211	3.04616	224.76	73.7848	540.239	204.572	249.016	148.674	148.374	155.601	133.752	271.829	169.741	225.803	105.867	102.47	56.4007	36.0556	72.607	66.8176	78.1164	89.1733	97.1118	33.2283
PIM1(18:2(9Z,12Z)/16:0)	-1.51172						6.68_977.5625m/z	977.563	6.67802	neg	LMGP15010027	Lipids and lipid-like molecules	Glycerophospholipids	Glycerophosphoinositolglycans	M-H2O-H	C49H89O18P	37.6	0.269	1.7394	1.25049	0.0422116	0.121009	0.350694	58.912	167.987	46.7366	86.42	286.348	24.4279	33.9069	18.4528	37.2433	5.79392	15.9528	33.8376	136.019	111.797	364.881	216.251	117.89	159.938	432.113	29.1823	49.7203	62.0781
7-chloro-2-(1-hydroxy-3-methoxy-4-oxocyclohexa-2,5-dien-1-yl)-3,5,6,8-tetramethoxy-4H-chromen-4-one	0.169657						1.70_419.0533m/z	419.053	1.69692	neg	HMDB0135841	Organoheterocyclic compounds	Benzopyrans	1-benzopyrans	M-H2O-H	C20H19ClO9	34.9	6.53	-1.40748	1.02186	0.0115272	0.0660672	1.12479	672.237	597.655	682.265	618.707	584.319	590.557	671.224	744.381	691.954	727.05	717.276	694.634	588.529	593.878	543.551	557.784	662.134	587.161	497.213	614.923	721.691	609.682
Pelargonidin 3-[2''-(2'''-trans-caffeoyl-beta-D-glucopyranosyl)-beta-D-galactopyranoside]	1.60898						9.46_780.1892m/z	780.189	9.45535	pos	LMPK12010012	Lipids and lipid-like molecules	Polyketides	Flavonoids	M+Na	C36H37O18+	31.9	3.25	2.58149	1.45418	0.00022286	0.0050515	3.05035	218.241	71.546	226.718	319.079	149.429	108.684	112.774	149.072	347.635	232.218	242.618	294.18	123.327	146.152	152.961	15.627	83.7602	40.6436	71.4117	14.8234	42.1806	24.5734
35-aminobacteriohopane-30,31,32,33,34-pentol	0.480527						10.14_600.4607m/z	600.461	10.1398	pos	LMPR04000009	Lipids and lipid-like molecules	Prenol lipids	Hopanoids	M+Na	C35H63NO5	38.1	6.47	1.54082	1.60988	0.000108791	0.00306296	1.39525	506.7	363.16	454.531	403.028	499.851	537.274	523.666	516.445	507.859	553.813	521.264	549.268	538.169	427.422	409.955	318.221	337.322	316.656	301.736	256.238	375.399	350.481
Fumonisin A1	1.50068						0.59_808.3987m/z	808.399	0.591467	neg	HMDB0034713	Organic acids and derivatives	Carboxylic acids and derivatives	Fumonisins	M+FA-H	C36H61NO16	32.6	0	1.86708	1.07696	0.0291491	0.103218	2.82977	114.592	40.4952	209.956	127.647	7.57037	3.24044e-07	138.105	242.315	121.36	73.5447	183.107	42.3138	3.24044e-07	3.24044e-07	58.1221	41.5443	3.24044e-07	122.741	40.5034	3.24044e-07	3.24044e-07	142.041
5-(4-Chloro-3-hydroxy-1-butynyl)-2,2'-bithiophene	0.329055						0.55_248.9598m/z	248.96	0.545817	neg	HMDB0033269	Organoheterocyclic compounds	Bi- and oligothiophenes	Unclassified	M-H2O-H	C12H9ClOS2	32.8	3.77	-2.67391	1.07122	0.00385642	0.0337816	1.25619	342.772	272.866	347.246	350.288	281.955	287.738	370.933	404.488	363.932	321.118	348.008	352.009	299.34	300.806	163.88	225.498	303.838	239.539	245.998	288.426	364.44	296.894
3-nonadecylphenol	1.63734						10.15_360.3386n	399.326	10.155	pos	LMPK15010006	Lipids and lipid-like molecules	Polyketides	Phenolic lipids	M+Na, M+K	C25H44O	36.6	3.16	-1.83965	1.42777	8.28432e-05	0.00251793	3.11093	162.47	52.2255	125.039	184.283	146.395	143.719	142.316	161.13	129.031	209.374	204.225	179.182	137.079	158.853	124.565	23.4245	7.59339	13.8243	9.2407	0.986972	9.74946	36.9388
Menthone 1,2-glyceryl ketal	1.43915						9.94_474.3779m/z	474.378	9.94465	pos	HMDB0036139	Lipids and lipid-like molecules	Prenol lipids	Monoterpenoids	2M+NH4	C13H24O3	38.5	0	-2.2955	1.09578	4.15591e-06	0.000274695	2.71161	98.8099	36.4395	81.2924	85.4009	93.6399	105.877	88.386	106.327	106.204	132.638	114.007	74.3271	83.1303	62.1531	63.3781	33.9137	13.867	14.737	23.9968	10.3838	24.1557	34.68
4-(3,7-dimethylocta-2,6-dien-1-yl)benzene-1,2,3,5-tetrol	0.434109						5.03_301.1408m/z	301.141	5.02707	pos	HMDB0133084	Lipids and lipid-like molecules	Prenol lipids	Quinone and hydroquinone lipids	M+Na	C16H22O4	38.4	1.46	-0.740972	1.6164	0.00122418	0.0161826	1.35108	613.545	454.116	593.994	602.593	495.168	618.836	703.008	725.159	580.775	626.858	610.935	578.123	433.701	582.789	285.69	403.519	578.046	307.536	384.489	508.22	614.456	442.711
PI(18:2(9Z,12Z)/18:0)	-0.458815						13.81_861.5481m/z	861.548	13.8129	neg	LMGP06010846	Lipids and lipid-like molecules	Glycerophospholipids	Glycerophosphoinositols	M-H	C45H83O13P	31.6	1.43	-2.04413	1.47402	0.0367298	0.113144	0.727584	465.079	639.211	678.691	646.633	661.063	619.765	559.013	450.635	244.251	253.661	225.323	311.758	453.641	462.495	634.104	792.79	858.338	604.858	760.727	621.505	768.112	435.541
Kinetensin 4-7	-2.09852						6.77_570.2822m/z	570.282	6.77017	neg	HMDB0012986	Organic acids and derivatives	Carboxylic acids and derivatives	Amino acids, peptides, and analogues	M-H	C26H37N9O6	35.1	13.4	4.9697	2.81805	0.0292191	0.103248	0.233498	173.82	744.418	168.243	275.359	370.925	282.14	124.688	72.5407	90.1133	73.3508	55.8493	224.994	148.397	159.455	2379.39	967.966	221.737	1226.64	1405.12	120.407	148.276	666.803
Cer(d15:2(4E,6E)/22:0)	2.61847						0.58_622.5422m/z	622.542	0.57615	neg	LMSP02010061	Lipids and lipid-like molecules	Sphingolipids	Ceramides	M+FA-H	C37H71NO3	33.2	0	0.965604	1.19219	0.00687672	0.0498904	6.14098	97.0558	15.8046	168.131	37.9341	1.97799	3.24044e-07	121.147	231.809	96.6956	117.73	175.633	19.4996	3.24044e-07	3.24044e-07	14.0224	18.4846	3.24044e-07	33.1218	14.1412	3.24044e-07	3.24044e-07	78.276
Acrimarine N	0.980559						12.31_596.1662m/z	596.166	12.3067	pos	HMDB0040791	Organoheterocyclic compounds	Quinolines and derivatives	Benzoquinolines	M+K	C32H31NO8	33.1	0	-3.38526	1.13877	0.0155628	0.0764232	1.97323	161.422	81.8061	179.319	219.766	119.357	79.6566	127.129	140.345	171.559	219.871	224.613	132.605	203.11	255.603	35.8903	39.832	84.1922	52.238	34.6952	35.5254	39.964	37.0103
16,16-dimethyl-PGD2	3.13684						9.52_425.2563m/z	425.256	9.5227	neg	LMFA03010052	Lipids and lipid-like molecules	Fatty Acyls	Eicosanoids	M+FA-H	C22H36O5	35.3	0	4.76542	1.52123	0.00144614	0.0181878	8.79596	181.28	20.6095	499.973	227.561	217.584	74.9428	145.607	93.221	30.6813	255.135	85.8362	182.259	23.091	35.4349	16.1433	7.95486	10.3232	22.113	21.2682	53.9596	15.8067	3.24044e-07
Histidinyl-Cysteine	0.984773						9.71_258.0778n	241.075	9.71317	pos	HMDB0028882	Organic acids and derivatives	Carboxylic acids and derivatives	Amino acids, peptides, and analogues	M+H-H2O, M+K, M+Na	C9H14N4O3S	38.1	4.05	-3.2338	2.08594	0.0040281	0.0347917	1.979	802.571	405.543	1056.26	1073.42	316.86	573.578	816.263	410.724	655.054	950.289	914.758	1258.5	245.854	641.304	765.767	474.093	358.302	380.216	668.109	229.618	217.27	74.9004
2-amino-4-({1-[(carboxymethyl)-C-hydroxycarbonimidoyl]-2-({2-[3,5-dihydroxy-4-(3-methylbut-2-en-1-yl)phenyl]-1-(2,4-dihydroxyphenyl)-2-hydroxyethyl}sulfanyl)ethyl}-C-hydroxycarbonimidoyl)butanoic acid	1.35762						9.96_674.1799m/z	674.18	9.95983	pos	HMDB0125574	Organic acids and derivatives	Carboxylic acids and derivatives	Amino acids, peptides, and analogues	M+K	C29H37N3O11S	33.5	0	2.91554	1.0507	0.00537157	0.0424227	2.56262	152.311	59.4356	146.6	238.377	79.7605	67.4061	47.337	130.67	265.1	193.25	173.663	180.941	123.725	95.3537	8.11437	15.7585	164.598	1.02224	46.8033	26.5981	105.09	7.2923
1,3-di-(octadec-9Z-enoyl)-(1-cyano-2-methylene-propane-1,3-diol)	2.5101						0.62_641.5380n	664.527	0.622617	pos	LMFA07030001	Lipids and lipid-like molecules	Fatty Acyls	Fatty esters	M+Na, M+K	C41H71NO4	32.5	0	-0.437047	1.01461	0.0287333	0.102789	5.6966	79.1428	13.893	99.6768	19.3874	3.24044e-07	3.24044e-07	131.848	173.92	107.207	23.6915	232.353	3.3439	3.24044e-07	3.24044e-07	1.0589	29.6001	3.24044e-07	21.4181	3.04051	3.24044e-07	3.24044e-07	83.8122

## Sheet: 说明
说明
本部分为富集到通路的差异代谢物
本部分为有KEGG ID，但没有富集到通路的差异代谢物
本部分为没有KEGG ID的差异代谢物

## Sheet: Sheet1
Metabolites	log2(FC)	KEGG	RED/BLUE	Freq	ID Annotation	Annotation	ID	m/z	Retention time (min)	Ion mode	Compound ID	Super Class	Class	Sub Class	Adducts	Formula	Score	Fragmentation Score	Mass Error (ppm)	VIP	P-value	adj.P-value	FC	average(Feeding)	average(Grazing)
Malic acid	-1.84526	C00149	blue	10	bom05230|bom00630|bom04742|bom04964|bom00020|bom01200|bom04922|bom05211|bom00620|bom05200	Central carbon metabolism in cancer|Glyoxylate and dicarboxylate metabolism|Taste transduction|Proximal tubule bicarbonate reclamation|Citrate cycle (TCA cycle)|Carbon metabolism|Glucagon signaling pathway|Renal cell carcinoma|Pyruvate metabolism|Pathways in cancer	0.59_133.0139m/z	133.014	0.591467	neg	118	Organic acids and derivatives	Hydroxy acids and derivatives	Beta hydroxy acids and derivatives	M-H	C4H6O5	51.8	66.2	-2.54391	1.44815	5.92782e-05	0.00202404	0.278305	40.8383	146.739
Citric acid	-2.27334	C00158	blue	9	bom05230|bom00630|bom04742|bom00020|bom01200|bom04922|bom00250|bom01230|bom01210	Central carbon metabolism in cancer|Glyoxylate and dicarboxylate metabolism|Taste transduction|Citrate cycle (TCA cycle)|Carbon metabolism|Glucagon signaling pathway|Alanine, aspartate and glutamate metabolism|Biosynthesis of amino acids|2-Oxocarboxylic acid metabolism	0.83_192.0269n	191.02	0.826633	neg	124	Organic acids and derivatives	Carboxylic acids and derivatives	Tricarboxylic acids and derivatives	M-H2O-H, M-H	C6H8O7	41.1	7.94	-0.516573	1.98905	0.0333374	0.108707	0.20685	93.7962	453.451
L-Glutamate	-0.672271	C00025	blue	39	bom05230|bom00630|bom04742|bom05014|bom04964|bom04723|bom01200|bom00220|bom00250|bom05016|bom00330|bom04068|bom04720|bom05030|bom05033|bom00340|bom04974|bom04724|bom00970|bom04080|bom04713|bom04727|bom04730|bom05031|bom05034|bom04072|bom04540|bom02010|bom00471|bom04721|bom01230|bom00910|bom00430|bom04216|bom00480|bom00650|bom01210|bom00524|bom00860	Central carbon metabolism in cancer|Glyoxylate and dicarboxylate metabolism|Taste transduction|Amyotrophic lateral sclerosis (ALS)|Proximal tubule bicarbonate reclamation|Retrograde endocannabinoid signaling|Carbon metabolism|Arginine biosynthesis|Alanine, aspartate and glutamate metabolism|Huntington disease|Arginine and proline metabolism|FoxO signaling pathway|Long-term potentiation|Cocaine ad…	0.59_147.0525n	146.045	0.591467	neg	19	Organic acids and derivatives	Carboxylic acids and derivatives	Amino acids, peptides, and analogues	M-H2O-H, M-H	C5H9NO4	49.4	55.9	-4.66523	1.67997	0.0276955	0.100747	0.627518	388.936	619.801
Glycocholic Acid	-3.12591	C01921	blue	3	bom00120|bom04979|bom04976	Primary bile acid biosynthesis|Cholesterol metabolism|Bile secretion	4.42_465.3084n	466.316	4.42208	pos	202	Lipids and lipid-like molecules	Steroids and steroid derivatives	Bile acids, alcohols and derivatives	M+H, M+NH4, M+Na, M+K, 2M+Na, 2M+NH4, 2M+H, 2M+K, M+H-H2O	C26H43NO6	56	82.6	-1.32819	4.37646	0.00195764	0.0223126	0.114553	163.229	1424.92
Chenodeoxycholic acid glycine conjugate	-3.13681	C05466	blue	3	bom00120|bom04979|bom04976	Primary bile acid biosynthesis|Cholesterol metabolism|Bile secretion	5.33_449.3132n	450.321	5.32505	pos	203	Lipids and lipid-like molecules	Steroids and steroid derivatives	Bile acids, alcohols and derivatives	M+H-H2O, M+H	C26H43NO5	46.8	43.3	-2.08885	1.60969	0.00225078	0.0243399	0.113691	22.9807	202.134
Cholic acid	-4.35146	C00695	blue	2	bom00120|bom04976	Primary bile acid biosynthesis|Bile secretion	5.08_408.2862n	407.279	5.07843	neg	206	Lipids and lipid-like molecules	Steroids and steroid derivatives	Bile acids, alcohols and derivatives	M-H, M+FA-H, 2M-H	C24H40O5	42.4	22.5	-3.3911	8.00118	0.0183379	0.083325	0.0489869	280.696	5730.01
9(S)-HpODE	-1.40752	C14827	blue	1	bom00591	Linoleic acid metabolism	6.76_311.2223m/z	311.222	6.7555	neg	36019	Lipids and lipid-like molecules	Fatty Acyls	Lineolic acids and derivatives	M-H	C18H32O4	53.4	75.2	-1.52793	1.21351	0.00162269	0.0196387	0.376959	50.6541	134.376
13(S)-HODE	-0.699722	C14762	blue	2	bom00591|bom03320	Linoleic acid metabolism|PPAR signaling pathway	6.87_295.2274m/z	295.227	6.87333	neg	45667	Lipids and lipid-like molecules	Fatty Acyls	Lineolic acids and derivatives	M-H	C18H32O3	47.8	44.7	-1.54165	1.19258	0.00287499	0.0282361	0.615691	169.763	275.727
PC(15:0/14:0)	-3.65809	C00157	blue	6	bom00591|bom05231|bom04723|bom00590|bom00592|bom00564	Linoleic acid metabolism|Choline metabolism in cancer|Retrograde endocannabinoid signaling|Arachidonic acid metabolism|alpha-Linolenic acid metabolism|Glycerophospholipid metabolism	9.50_692.5230m/z	692.523	9.49835	pos	59382	Lipids and lipid-like molecules	Glycerophospholipids	Glycerophosphocholines	M+H	C37H74NO8P	37.7	0.737	0.815919	1.1225	0.032236	0.107507	0.0792148	8.0452	101.562
LysoPC(18:2(9Z,12Z))	-2.6921	C04230	blue	2	bom05231|bom00564	Choline metabolism in cancer|Glycerophospholipid metabolism	6.69_519.3313n	520.339	6.69332	pos	61696	Lipids and lipid-like molecules	Glycerophospholipids	Glycerophosphocholines	M+H, M+Na, M+K	C26H50NO7P	49.8	52.9	-2.33556	11.0874	0.0179681	0.0823862	0.154738	1788.44	11557.9
Creatine	-0.448618	C00300	blue	2	bom00330|bom00260	Arginine and proline metabolism|Glycine, serine and threonine metabolism	0.59_131.0688n	132.076	0.59295	pos	7	Organic acids and derivatives	Carboxylic acids and derivatives	Amino acids, peptides, and analogues	M+H-H2O, M+H	C4H9N3O2	50.4	58.2	-4.94393	2.16288	0.0260079	0.0985136	0.732745	1003.92	1370.08
Deoxycorticosterone	-1.80151	C03205	blue	2	bom04925|bom00140	Aldosterone synthesis and secretion|Steroid hormone biosynthesis	9.02_678.4713m/z	678.471	9.02237	pos	HMDB0000016	Lipids and lipid-like molecules	Steroids and steroid derivatives	Hydroxysteroids	2M+NH4	C21H30O3	38.3	0	-2.28945	1.74839	0.0235514	0.0942055	0.286874	79.4077	276.803
Inosine	1.59626	C00294	red	1	bom00230	Purine metabolism	0.90_269.0881m/z	269.088	0.896767	pos	HMDB0000195	Nucleosides, nucleotides, and analogues	Purine nucleosides	Unclassified	M+H	C10H12N4O5	49	46.7	0.0390006	1.38958	0.000767521	0.011753	3.02358	175.861	58.1632
myo-Inositol	-0.911664	C00137	blue	5	bom02010|bom04070|bom00052|bom00562|bom00053	ABC transporters|Phosphatidylinositol signaling system|Galactose metabolism|Inositol phosphate metabolism|Ascorbate and aldarate metabolism	0.58_180.0628n	203.052	0.578283	pos	HMDB0000211	Organic oxygen compounds	Organooxygen compounds	Alcohols and polyols	M+Na, 2M+Na	C6H12O6	39.1	0.0198	-3.13042	3.87442	0.00349817	0.0323862	0.531572	1082.05	2035.56
L-Arginine	-1.26298	C00062	blue	13	bom05230|bom05014|bom00220|bom00330|bom04150|bom05132|bom05142|bom04974|bom00970|bom00472|bom02010|bom01230|bom05146	Central carbon metabolism in cancer|Amyotrophic lateral sclerosis (ALS)|Arginine biosynthesis|Arginine and proline metabolism|mTOR signaling pathway|Salmonella infection|Chagas disease (American trypanosomiasis)|Protein digestion and absorption|Aminoacyl-tRNA biosynthesis|D-Arginine and D-ornithine metabolism|ABC transporters|Biosynthesis of amino acids|Amoebiasis	0.53_174.1111n	175.118	0.532783	pos	HMDB0000517	Organic acids and derivatives	Carboxylic acids and derivatives	Amino acids, peptides, and analogues	M+H, M+Na	C6H14N4O2	44.1	29.2	-3.02538	1.78959	0.000131901	0.00354187	0.416683	126.458	303.486
D-Lactic acid	-1.22633	C00256	blue	1	bom00620	Pyruvate metabolism	0.56_219.0259m/z	219.026	0.563283	pos	HMDB0001311	Organic acids and derivatives	Hydroxy acids and derivatives	Alpha hydroxy acids and derivatives	2M+K	C3H6O3	38.2	0	-3.59202	1.54205	6.08427e-05	0.00206865	0.427404	86.9199	203.367
Alpha-Linolenic acid	-0.941748	C06427	blue	2	bom01040|bom00592	Biosynthesis of unsaturated fatty acids|alpha-Linolenic acid metabolism	8.40_278.2243n	279.231	8.40323	pos	HMDB0001388	Lipids and lipid-like molecules	Fatty Acyls	Lineolic acids and derivatives	M+H-H2O, M+H	C18H30O2	43.6	21.2	-1.04977	3.10111	0.0340258	0.109834	0.520602	778.162	1494.74
Eicosapentaenoic acid	-1.02599	C06428	blue	1	bom01040	Biosynthesis of unsaturated fatty acids	8.29_302.2241n	303.231	8.28857	pos	HMDB0001999	Lipids and lipid-like molecules	Fatty Acyls	Fatty acids and conjugates	M+H, M+NH4, M+H-H2O	C20H30O2	45.7	34.2	-1.65664	1.62772	0.0131988	0.0712541	0.491072	170.389	346.972
Imidazolepropionic acid	-0.357582	C20522	blue	1	bom00340	Histidine metabolism	0.81_123.0547m/z	123.055	0.8141	pos	HMDB0002271	Organoheterocyclic compounds	Azoles	Imidazoles	M+H-H2O	C6H8N2O2	42.4	18.2	-4.55417	1.13526	0.043682	0.123287	0.780471	284.183	364.117
Gamma-Linolenic acid	-0.865856	C06426	blue	2	bom00591|bom01040	Linoleic acid metabolism|Biosynthesis of unsaturated fatty acids	8.40_278.2242n	277.217	8.39727	neg	HMDB0003073	Lipids and lipid-like molecules	Fatty Acyls	Lineolic acids and derivatives	M-H, M+FA-H, 2M-H	C18H30O2	40	2.07	-1.3051	4.8316	0.0332567	0.108707	0.548721	2059.08	3752.51
7-Dehydrodesmosterol	-4.91087	C05107	blue	1	bom00100	Steroid biosynthesis	10.08_405.3141m/z	405.314	10.0767	pos	HMDB0003896	Lipids and lipid-like molecules	Steroids and steroid derivatives	Cholestane steroids	M+Na	C27H42O	49.1	51.2	3.41261	2.19646	0.0316705	0.10682	0.0332415	12.5326	377.017
(9xi,10xi,12xi)-9,10-Dihydroxy-12-octadecenoic acid	-0.61757	C14828	blue	1	bom00591	Linoleic acid metabolism	7.25_314.2453n	295.227	7.25032	neg	HMDB0031679	Lipids and lipid-like molecules	Fatty Acyls	Fatty acids and conjugates	M-H2O-H, M-H	C18H34O4	40.7	10.1	-1.41748	1.52828	0.0152563	0.0756126	0.651768	276.747	424.61
D-2,3-Dihydroxypropanoic acid	-0.624069	C00258	blue	5	bom00630|bom01200|bom00260|bom00030|bom00561	Glyoxylate and dicarboxylate metabolism|Carbon metabolism|Glycine, serine and threonine metabolism|Pentose phosphate pathway|Glycerolipid metabolism	0.83_106.0261n	151.026	0.826633	neg	HMDB0031818	Organic oxygen compounds	Organooxygen compounds	Carbohydrates and carbohydrate conjugates	M-H2O-H, M+FA-H	C3H6O4	38.6	1.19	-4.68262	1.61804	0.000714287	0.0111507	0.648838	270.065	416.229
2-trans,6-trans-Farnesal	0.45761	C03461	red	1	bom00900	Terpenoid backbone biosynthesis	11.57_219.1755m/z	219.175	11.5664	neg	HMDB0060356	Lipids and lipid-like molecules	Prenol lipids	Sesquiterpenoids	M-H	C15H24O	37.3	0	0.117325	2.53539	0.00442411	0.0371511	1.37326	1358.07	988.933
Thromboxane	1.73651	C02198	red	4	bom00590|bom04726|bom04080|bom04611	Arachidonic acid metabolism|Serotonergic synapse|Neuroactive ligand-receptor interaction|Platelet activation	7.17_314.3415m/z	314.342	7.17345	pos	LMFA03030015	Lipids and lipid-like molecules	Fatty Acyls	Eicosanoids	M+NH4	C20H40O	40.5	6.63	-0.755056	2.03985	0.0295327	0.103623	3.33229	569.007	170.756
(+/-)14,15-DiHETrE	-1.61195	C14775	blue	2	bom00590|bom04726	Arachidonic acid metabolism|Serotonergic synapse	5.65_356.2790m/z	356.279	5.65453	pos	LMFA03050010	Lipids and lipid-like molecules	Fatty Acyls	Eicosanoids	M+NH4	C20H34O4	40	6.46	-1.64724	1.15118	0.000754223	0.0116277	0.327157	39.9838	122.216
DPA	-0.962488	C16513	blue	1	bom01040	Biosynthesis of unsaturated fatty acids	8.86_331.2632m/z	331.263	8.86455	pos	LMFA04000044	Lipids and lipid-like molecules	Fatty Acyls	Docosanoids	M+H	C22H34O2	41.9	24	0.273523	1.43017	0.0143617	0.0745398	0.513171	151.877	295.958
di-trans,poly-cis-undecaprenyl diphosphate	-6.90624	C04574	blue	1	bom00900	Terpenoid backbone biosynthesis	7.12_949.6228m/z	949.623	7.11547	pos	LMPR03030008	Lipids and lipid-like molecules	Prenol lipids	Polyprenols	M+Na	C55H92O7P2	34.2	0	1.84578	1.04154	0.0214046	0.0905011	0.00833708	0.677628	81.2788
25-hydroxyvitamin D3 / 25-hydroxycholecalciferol / calcidiol	2.36749	C01561	red	3	bom00100|bom05152|bom04928	Steroid biosynthesis|Tuberculosis|Parathyroid hormone synthesis, secretion and action	10.19_401.3405m/z	401.34	10.1857	pos	LMST03020246	Lipids and lipid-like molecules	Sterol Lipids	Secosteroids	M+H	C27H44O2	45.2	29.1	-2.27209	3.52927	0.000537897	0.00920273	5.16044	801.297	155.277
Chenodeoxycholic Acid	-4.50596	C02528	blue	2	bom00120|bom04976	Primary bile acid biosynthesis|Bile secretion	6.06_392.2909n	437.289	6.05655	neg	LMST04010032	Lipids and lipid-like molecules	Sterol Lipids	Bile acids and derivatives	M-H, M+FA-H	C24H40O4	38.6	1.59	-4.38925	1.16534	0.0186181	0.0838337	0.0440119	5.05269	114.803

## Sheet: Sheet2
ID	VIP
LysoPC(18:2(9Z,12Z))	11.0874
Cholic acid	8.00118
Gamma-Linolenic acid	4.8316
Glycocholic Acid	4.37646
myo-Inositol	3.87442
25-hydroxyvitamin D3 / 25-hydroxycholecalciferol / calcidiol	3.52927
Alpha-Linolenic acid	3.10111
2-trans,6-trans-Farnesal	2.53539
7-Dehydrodesmosterol	2.19646
Creatine	2.16288
Thromboxane	2.03985
Citric acid	1.98905
L-Arginine	1.78959
Deoxycorticosterone	1.74839
L-Glutamate	1.67997
Eicosapentaenoic acid	1.62772
D-2,3-Dihydroxypropanoic acid	1.61804
Chenodeoxycholic acid glycine conjugate	1.60969
D-Lactic acid	1.54205
(9xi,10xi,12xi)-9,10-Dihydroxy-12-octadecenoic acid	1.52828
Malic acid	1.44815
DPA	1.43017
Inosine	1.38958
9(S)-HpODE	1.21351
13(S)-HODE	1.19258
Chenodeoxycholic Acid	1.16534
(+/-)14,15-DiHETrE	1.15118
Imidazolepropionic acid	1.13526
PC(15:0/14:0)	1.1225
di-trans,poly-cis-undecaprenyl diphosphate	1.04154
