# Supplementary material for: Effect of Gender to Fat Deposition in Yaks Based on Transcriptomic and Metabolomics Analysis
Source: Front Cell Dev Biol. 2021 Aug 24;9:653188. doi: 10.3389/fcell.2021.653188 (PMC8421605; doi:10.3389/fcell.2021.653188)
Supplement: Supplementary file 8 [file Data_Sheet_8.XLSX]

## Sheet: Sheet1
Num	Gene Symbol	GeneBank	Forward primer(5->3)	Reverse primer(5->3)	Product length(bp)	Tm(℃)	Note	Other
1	β-actin		GGATGCAGAAAGAGATCACT	TCTGCTGGAAGGTGGACA	187	60
2	LEP		GCCCTATCTGTCCTACGTG	ATTGATCCTGGTGACAATCG	91	60
3	SREBF1		GACTGTCAGCAGATGCTCA	TACGGAGACCGGGCTCTA	97	60
4	SCD		TTATCCGACCTAAGAGCCG	AGGATGAAGCACAACAACAG	83	60
5	SLC27A4		AGAGAACAGGCAGCTTGTAA	TTCAAACGCCCGATCACC	97	60
6	APOE		CAGCAGCTAGAGGAGGTG	CTCGAACCAGCTCCTGAG	99	60
7	LPL		CTTTCTCCTGATGATGCGG	GGGTAAATGTCCACATGCC	110	60
8	LDLR		ATCAGCCTGATGGCAGAA	AGTCCTCTCACACCAGTT	96	60
9	ACOT7		ACACAGTATTGTCCCAATGC	AGCTGAACTCTACATACGGT	85	60
10	ELOVL6		TGTACTCTTACTATGCCTTGCG	AATGATCTGGGACAACGTG	83	60
11	ACAA1		GGCTAGAGACTGCCTGAT	AAGCCAGTGCAAAGGTAT	98	60
